# Supplementary material for: Identification of Potential Crucial Genes and Key Pathways in Breast Cancer Using Bioinformatic Analysis
Source: Front Genet. 2019 Aug 2;10:695. doi: 10.3389/fgene.2019.00695 (PMC6688090; doi:10.3389/fgene.2019.00695)
Supplement: Supplementary file 4 [file Table_1.xlsx]

## Sheet: Sheet1
Table S1. Enrichment analysis of the DEGs.
Group	Category	Term	No. of genes in the dataset	No.of genes in the background dataset	Percentage of genes	Fold enrichment	P-value (Hypergeometric test)	Bonferroni method	BH method	Q-value (Storey-Tibshirani method)
Up-regulated DEGs	Molecular function	Molecular function unknown	45	5685	22.3881	0.757425	0.991162	1	1	1	DTL; CKS2; CEP55; FAM83D; GINS1; TLCD1; TPD52; SLC44A4; EPN3; CORO2A; ZWINT; SHCBP1; ANKRD22; OIP5; ROGDI; LAMP5; CENPU; STIL; GGCT; ABRACL; KIF18B; DEPDC1; CCDC167; TIGIT; PLEKHF2; PSRC1; RMI2; CDCA3; ERMP1; CENPM; LLGL2; DDIAS; RMI1; CENPK; CDCA2; ASPM; CEMIP; ZWILCH; KLHDC7B; MBOAT2; LRRC15; ERCC6L; BAIAP2L1; FAM222A; CDCA8;
Up-regulated DEGs	Molecular function	Protease inhibitor activity	1	94	0.497512	1.0278	0.628463	1	1	1	SPINT2;
Up-regulated DEGs	Molecular function	Cell adhesion molecule activity	5	356	2.48756	1.34629	0.31603	1	1	1	SPP1; CNTNAP2; CLDN7; CELSR3; POSTN;
Up-regulated DEGs	Molecular function	Ligase activity	1	112	0.497512	0.862634	0.692801	1	1	1	TYMS;
Up-regulated DEGs	Molecular function	Transporter activity	4	576	1.99005	0.666003	0.85604	1	1	1	MAL2; KPNA2; NUP210; ATP6AP1;
Up-regulated DEGs	Molecular function	ATPase activity	4	111	1.99005	3.45576	0.0292049	1	0.594718	1	ATAD2; TRIP13; NVL; ATP6V0B;
Up-regulated DEGs	Molecular function	Protein-tyrosine kinase activity	1	38	0.497512	2.54206	0.329458	1	1	1	PTK6;
Up-regulated DEGs	Molecular function	Catalytic activity	8	532	3.9801	1.44037	0.194537	1	1	1	KMO; TK1; SULF1; SQLE; NME1; NEIL3; CYB561; ARSI;
Up-regulated DEGs	Molecular function	GTPase activator activity	2	144	0.995025	1.33526	0.445407	1	1	1	RACGAP1; RGS4;
Up-regulated DEGs	Molecular function	Oxidoreductase activity	2	161	0.995025	1.19428	0.503418	1	1	1	RRM2; PYCR1;
Up-regulated DEGs	Molecular function	Hydrolase activity	1	203	0.497512	0.475955	0.882856	1	1	1	ENTPD7;
Up-regulated DEGs	Molecular function	Serine-type peptidase activity	1	98	0.497512	0.985855	0.64383	1	1	1	PRSS8;
Up-regulated DEGs	Molecular function	Receptor binding	2	129	0.995025	1.49051	0.391252	1	1	1	SLC9A3R1; INHBA;
Up-regulated DEGs	Molecular function	Structural molecule activity	4	269	1.99005	1.42606	0.310126	1	1	1	LMNB1; KRT8; ANLN; EVPL;
Up-regulated DEGs	Molecular function	Chromatin binding	2	13	0.995025	14.7802	0.00786045	1	0.361922	1	NDC80; KNTC1;
Up-regulated DEGs	Molecular function	Cytoskeletal protein binding	6	218	2.98507	2.6373	0.0272953	1	0.594718	1	NUF2; SPAG5; PRC1; CAPG; PLEK2; MICAL2;
Up-regulated DEGs	Molecular function	Metallopeptidase activity	3	101	1.49254	2.85078	0.0893727	1	1	1	ADAMDEC1; MMP1; MMP11;
Up-regulated DEGs	Molecular function	G-protein coupled receptor activity	4	736	1.99005	0.521222	0.951863	1	1	1	CXCR4; SLC52A2; GPR84; GPR19;
Up-regulated DEGs	Molecular function	Cytoskeletal anchoring activity	1	39	0.497512	2.47689	0.336481	1	1	1	EZR;
Up-regulated DEGs	Molecular function	Lipid transporter activity	1	9	0.497512	10.724	0.0902511	1	1	1	TLCD1;
Up-regulated DEGs	Molecular function	Protein serine/threonine kinase activity	7	301	3.48259	2.22792	0.0392701	1	0.733041	1	PBK; BUB1B; MELK; NEK2; CDK1; CDC7; AURKA;
Up-regulated DEGs	Molecular function	Transcription regulator activity	4	832	1.99005	0.461081	0.976479	1	1	1	EZH2; E2F8; PTTG1; BARD1;
Up-regulated DEGs	Molecular function	Extracellular matrix structural constituent	6	166	2.98507	3.4634	0.00807861	1	0.361922	1	COL10A1; COL11A1; COMP; CTHRC1; FN1; BGN;
Up-regulated DEGs	Molecular function	Receptor activity	5	361	2.48756	1.32764	0.326295	1	1	1	SDC1; HMMR; PLAUR; SLAMF8; ICOS;
Up-regulated DEGs	Molecular function	Transcription factor activity	6	842	2.98507	0.68284	0.878555	1	1	1	HOXC13; FOXM1; E2F5; MNX1; HOXC10; NKX3-2;
Up-regulated DEGs	Molecular function	Receptor signaling complex scaffold activity	3	322	1.49254	0.89425	0.657245	1	1	1	MARCKSL1; AP1M2; NOD2;
Up-regulated DEGs	Molecular function	Calcium ion binding	2	185	0.995025	1.03935	0.578377	1	1	1	S100P; S100A14;
Up-regulated DEGs	Molecular function	Ubiquitin-specific protease activity	4	377	1.99005	1.01754	0.557649	1	1	1	UBE2C; TRIM59; UBE2T; UBE2S;
Up-regulated DEGs	Molecular function	Growth factor activity	1	110	0.497512	0.878317	0.686239	1	1	1	WISP1;
Up-regulated DEGs	Molecular function	ATP binding	1	6	0.497512	16.0771	0.0611061	1	0.855486	1	TPX2;
Up-regulated DEGs	Molecular function	DNA repair protein	1	57	0.497512	1.69485	0.45108	1	1	1	FANCI;
Up-regulated DEGs	Molecular function	Protein binding	4	182	1.99005	2.10771	0.123803	1	1	1	MAD2L1; CDC20; KIF15; MKI67;
Up-regulated DEGs	Molecular function	RNA binding	2	366	0.995025	0.52537	0.898246	1	1	1	ESRP1; MEX3A;
Up-regulated DEGs	Molecular function	GTPase activity	3	222	1.49254	1.29705	0.410295	1	1	1	RAB25; SPAG1; REM2;
Up-regulated DEGs	Molecular function	Methyltransferase activity	1	59	0.497512	1.63741	0.462529	1	1	1	SMYD3;
Up-regulated DEGs	Molecular function	DNA binding	15	654	7.46269	2.19562	0.00374464	0.8388	0.2796	1	UHRF1; RAD51AP1; HIST1H2BD; KIF4A; HIST1H4H; HIST1H2BH; ZNF367; MCM10; NCAPG; HMGB3; HELLS; PCNA; MCM2; RAD54L; HIST1H3E;
Up-regulated DEGs	Molecular function	Chaperone activity	2	126	0.995025	1.52599	0.380133	1	1	1	ASF1B; PDIA4;
Up-regulated DEGs	Molecular function	Auxiliary transport protein activity	3	333	1.49254	0.864711	0.679415	1	1	1	GJB2; SLC12A8; VAMP8;
Up-regulated DEGs	Molecular function	Motor activity	5	79	2.48756	6.06621	0.00143012	0.320346	0.2796	1	KIF20A; KIF14; KIF11; KIF23; KIF2C;
Up-regulated DEGs	Molecular function	Kinase binding	2	16	0.995025	12.0107	0.0118469	1	0.442284	1	CCNB1; CCNA2;
Up-regulated DEGs	Molecular function	Cysteine-type peptidase activity	1	46	0.497512	2.10006	0.383632	1	1	1	ESPL1;
Up-regulated DEGs	Molecular function	Hormone activity	1	25	0.497512	3.8634	0.231143	1	1	1	EDN2;
Up-regulated DEGs	Molecular function	Transcription factor binding	1	10	0.497512	9.65271	0.0997646	1	1	1	CENPF;
Up-regulated DEGs	Molecular function	Kinase regulator activity	1	23	0.497512	4.1992	0.214795	1	1	1	CCNE2;
Up-regulated DEGs	Molecular function	Protein tyrosine/serine/threonine phosphatase activity	1	37	0.497512	2.61074	0.322361	1	1	1	CDKN3;
Up-regulated DEGs	Molecular function	Guanyl-nucleotide exchange factor activity	2	112	0.995025	1.71673	0.327241	1	1	1	RALGPS2; RABIF;
Up-regulated DEGs	Molecular function	Protein threonine/tyrosine kinase activity	3	28	1.49254	10.2805	0.00303992	0.680942	0.2796	1	TTK; SBK1; PKMYT1;
Up-regulated DEGs	Molecular function	Cytokine activity	3	107	1.49254	2.69094	0.101859	1	1	1	NUSAP1; MIF; MDK;
Up-regulated DEGs	Molecular function	Transmembrane receptor activity	1	52	0.497512	1.85779	0.421384	1	1	1	IL21R;
Up-regulated DEGs	Molecular function	Electron transporter activity	1	2	0.497512	48.0714	0.0207961	1	0.517592	1	CYB561;
Up-regulated DEGs	Molecular function	Deoxyribonuclease activity	1	17	0.497512	5.6804	0.163644	1	1	1	FEN1;
Up-regulated DEGs	Molecular function	DNA-directed DNA polymerase activity	1	20	0.497512	4.82877	0.189621	1	1	1	POLQ;
Up-regulated DEGs	Molecular function	Signal transducer activity	1	31	0.497512	3.11589	0.278185	1	1	1	WISP1;
Up-regulated DEGs	Molecular function	Chemokine activity	2	53	0.995025	3.62744	0.106038	1	1	1	CXCL10; CXCL11;
Up-regulated DEGs	Molecular function	Phosphoprotein phosphatase activity	1	6	0.497512	16.0771	0.0611061	1	0.855486	1	DLGAP5;
Up-regulated DEGs	Molecular function	Exonuclease activity	1	10	0.497512	9.65271	0.0997646	1	1	1	EXO1;
Up-regulated DEGs	Molecular function	DNA topoisomerase activity	1	6	0.497512	16.0771	0.0611061	1	0.855486	1	TOP2A;
Up-regulated DEGs	Molecular function	Lipoprotein receptor activity	1	2	0.497512	48.0714	0.0207961	1	0.517592	1	LRP8;
Up-regulated DEGs	Molecular function	Protein domain specific binding	1	6	0.497512	16.0771	0.0611061	1	0.855486	1	KIF15;
Up-regulated DEGs	Molecular function	Structural constituent of chromatin	1	2	0.497512	48.0714	0.0207961	1	0.517592	1	SMC4;
Up-regulated DEGs	Biological process	Biological_process unknown	39	4731	19.403	0.788831	0.966977	1	1	1	DTL; ESRP1; CEP55; FAM83D; S100A14; GINS1; TLCD1; SLC44A4; EPN3; SHCBP1; ANKRD22; ROGDI; LAMP5; CENPU; GGCT; ABRACL; KIF18B; DEPDC1; CCDC167; TIGIT; PLEKHF2; PSRC1; RMI2; CDCA3; ERMP1; CENPM; FANCI; DDIAS; RMI1; CENPK; CDCA2; ASPM; CEMIP; ZWILCH; KLHDC7B; MBOAT2; ERCC6L; BAIAP2L1; FAM222A;
Up-regulated DEGs	Biological process	Protein metabolism	11	1323	5.47264	0.796134	0.823498	1	1	1	UBE2C; MMP1; SPINT2; TRIM59; PRSS8; UBE2T; UBE2S; MMP11; ASF1B; ESPL1; PDIA4;
Up-regulated DEGs	Biological process	Metabolism	12	1683	5.97015	0.682682	0.943509	1	1	1	KMO; PYCR1; TK1; ATAD2; SULF1; SQLE; NME1; TYMS; NVL; ENTPD7; CYB561; ARSI;
Up-regulated DEGs	Biological process	Energy pathways	12	1633	5.97015	0.703584	0.92785	1	1	1	KMO; PYCR1; TK1; ATAD2; SULF1; SQLE; NME1; TYMS; NVL; ENTPD7; CYB561; ARSI;
Up-regulated DEGs	Biological process	Cell growth and/or maintenance	23	1125	11.4428	1.95669	0.00161481	0.287437	0.0479062	0.296844	COL10A1; KIF20A; SPP1; COL11A1; TPX2; LMNB1; KIF14; KRT8; ANLN; SPAG5; COMP; KIF11; CLDN7; KIF23; EVPL; FN1; KIF2C; CENPF; EZR; CAPG; PLEK2; BGN; MICAL2;
Up-regulated DEGs	Biological process	Transport	9	1215	4.47761	0.709425	0.894654	1	1	1	GJB2; SLC44A4; SLC12A8; MAL2; CTHRC1; NUP210; ATP6V0B; ATP6AP1; VAMP8;
Up-regulated DEGs	Biological process	Cell communication	57	3713	28.3582	1.46888	0.0011677	0.20785	0.0415701	0.257584	S100P; ADAMDEC1; NUF2; PBK; RAB25; SDC1; CKS2; MARCKSL1; BUB1B; CNTNAP2; HMMR; MELK; CDKN3; NEK2; CXCL11; CCNB1; PRC1; CDK1; CORO2A; SLC9A3R1; TTK; NDC80; CDC7; DLGAP5; CXCR4; PTK6; MAD2L1; OIP5; CCNA2; MIF; KIF15; LRP8; WISP1; AP1M2; STIL; AURKA; SBK1; REM2; KPNA2; CELSR3; INHBA; MKI67; RALGPS2; RACGAP1; MDK; KNTC1; POSTN; PLAUR; EDN2; RGS4; LRRC15; SLC52A2; GPR84; GPR19; RABIF; NOD2; CDCA8;
Up-regulated DEGs	Biological process	Signal transduction	57	3934	28.3582	1.38636	0.00447931	0.797317	0.113902	0.705782	S100P; ADAMDEC1; NUF2; PBK; RAB25; SDC1; CKS2; MARCKSL1; BUB1B; CNTNAP2; HMMR; MELK; CDKN3; NEK2; CXCL11; CCNB1; PRC1; CDK1; CORO2A; SLC9A3R1; TTK; NDC80; CDC7; DLGAP5; CXCR4; PTK6; MAD2L1; OIP5; CCNA2; MIF; KIF15; LRP8; WISP1; AP1M2; STIL; AURKA; SBK1; REM2; KPNA2; CELSR3; INHBA; MKI67; RALGPS2; RACGAP1; MDK; KNTC1; POSTN; PLAUR; EDN2; RGS4; LRRC15; SLC52A2; GPR84; GPR19; RABIF; NOD2; CDCA8;
Up-regulated DEGs	Biological process	Regulation of nucleobase, nucleoside, nucleotide and nucleic acid metabolism	31	2828	15.4229	1.04902	0.416645	1	1	1	RRM2; UHRF1; RAD51AP1; HOXC13; EZH2; TOP2A; FOXM1; E2F5; KIF4A; HIST1H4H; E2F8; HIST1H2BH; MNX1; HOXC10; ZNF367; MCM10; PTTG1; TRIP13; NCAPG; SMYD3; NKX3-2; HMGB3; HELLS; MCM2; BARD1; NEIL3; POLQ; RAD54L; EXO1; FEN1; HIST1H3E;
Up-regulated DEGs	Biological process	Lipid transport	1	7	0.497512	13.7837	0.0709229	1	1	1	TLCD1;
Up-regulated DEGs	Biological process	Regulation of cell cycle	3	57	1.49254	5.051	0.0217792	1	0.484588	1	DLGAP5; E2F8; CCNE2;
Up-regulated DEGs	Biological process	Immune response	4	576	1.99005	0.666003	0.85604	1	1	1	CXCL10; IL21R; SLAMF8; ICOS;
Up-regulated DEGs	Biological process	Anti-apoptosis	1	32	0.497512	3.01854	0.285742	1	1	1	WISP1;
Up-regulated DEGs	Biological process	Cell cycle	4	22	1.99005	17.4296	7.31139e-05	0.0130143	0.00645043	0.0399693	PRC1; ZWINT; NUSAP1; CDC20;
Up-regulated DEGs	Biological process	Negative regulation of enzyme activity	1	3	0.497512	32.1009	0.0310322	1	0.613749	1	PKMYT1;
Up-regulated DEGs	Biological process	Cell adhesion	1	54	0.497512	1.78899	0.433449	1	1	1	SDC1;
Up-regulated DEGs	Biological process	Cell proliferation	1	39	0.497512	2.47689	0.336481	1	1	1	TPD52;
Up-regulated DEGs	Biological process	DNA repair	1	58	0.497512	1.66564	0.456834	1	1	1	PCNA;
Up-regulated DEGs	Biological process	Lipid metabolism	1	33	0.497512	2.9271	0.29322	1	1	1	TLCD1;
Up-regulated DEGs	Biological process	Chromosome organization and biogenesis	2	4	0.995025	47.9528	0.000643324	0.114512	0.0286279	0.177389	HIST1H2BD; SMC4;
Up-regulated DEGs	Biological process	Regulation of translation	1	13	0.497512	7.42687	0.127715	1	1	1	MEX3A;
Up-regulated DEGs	Biological process	Cell surface receptor linked signal transduction	1	8	0.497512	12.0629	0.0806375	1	1	1	SDC1;
Up-regulated DEGs	Biological process	Chromosome segregation	4	7	1.99005	54.7253	3.95649e-07	7.04255e-05	7.04255e-05	0.000436383	NUF2; NDC80; LLGL2; KNTC1;
Up-regulated DEGs	Biological process	Reproduction	1	9	0.497512	10.724	0.0902511	1	1	1	SPAG1;
Up-regulated DEGs	Biological process	Spindle assembly	2	2	0.995025	95.6669	0.000108715	0.0193513	0.00645043	0.0399693	NUF2; TPX2;
Up-regulated DEGs	Biological pathway	The role of Nef in HIV-1 replication and disease pathogenesis	1	27	0.497512	3.57733	0.247153	1	1	1	AP1M2;
Up-regulated DEGs	Biological pathway	Vif-mediated degradation of APOBEC3G	1	69	0.497512	1.40014	0.516307	1	1	1	UBE2C;
Up-regulated DEGs	Biological pathway	Nuclear import of Rev protein	1	30	0.497512	3.21971	0.270548	1	1	1	NUP210;
Up-regulated DEGs	Biological pathway	Interactions of Rev with host cellular proteins	1	33	0.497512	2.9271	0.29322	1	1	1	NUP210;
Up-regulated DEGs	Biological pathway	Nef mediated downregulation of MHC class I complex cell surface expression	1	9	0.497512	10.724	0.0902511	1	1	1	AP1M2;
Up-regulated DEGs	Biological pathway	Nef-mediates down modulation of cell surface receptors by recruiting them to clathrin adapters	1	20	0.497512	4.82877	0.189621	1	1	1	AP1M2;
Up-regulated DEGs	Biological pathway	Developmental Biology	3	432	1.49254	0.666553	0.832786	1	1	1	CDK1; KIF4A; EZR;
Up-regulated DEGs	Biological pathway	Vpu mediated degradation of CD4	1	67	0.497512	1.44193	0.505998	1	1	1	UBE2C;
Up-regulated DEGs	Biological pathway	Axon guidance	3	219	1.49254	1.31481	0.40189	1	1	1	CDK1; KIF4A; EZR;
Up-regulated DEGs	Biological pathway	NCAM signaling for neurite out-growth	1	57	0.497512	1.69485	0.45108	1	1	1	CDK1;
Up-regulated DEGs	Biological pathway	Recycling pathway of L1	2	32	0.995025	6.0072	0.0439209	1	0.666	1	KIF4A; EZR;
Up-regulated DEGs	Biological pathway	L1CAM interactions	2	79	0.995025	2.43375	0.200014	1	1	1	KIF4A; EZR;
Up-regulated DEGs	Biological pathway	Platelet sensitization by LDL	1	8	0.497512	12.0629	0.0806375	1	0.981777	1	LRP8;
Up-regulated DEGs	Biological pathway	Hemostasis	11	375	5.47264	2.80871	0.00203668	1	0.0629108	0.312353	MMP1; KIF11; KIF4A; KIF15; LRP8; KIF23; FN1; KIF2C; RACGAP1; PLAUR; HIST1H3E;
Up-regulated DEGs	Biological pathway	APC-Cdc20 mediated degradation of Nek2A	5	23	2.48756	20.8297	3.42712e-06	0.00571643	0.00031758	0.00157679	UBE2C; BUB1B; NEK2; MAD2L1; CDC20;
Up-regulated DEGs	Biological pathway	Platelet homeostasis	1	40	0.497512	2.41499	0.34343	1	1	1	LRP8;
Up-regulated DEGs	Biological pathway	Cell surface interactions at the vascular wall	2	72	0.995025	2.67033	0.173632	1	1	1	MMP1; FN1;
Up-regulated DEGs	Biological pathway	Dissolution of Fibrin Clot	1	10	0.497512	9.65271	0.0997646	1	1	1	PLAUR;
Up-regulated DEGs	Biological pathway	Mitotic Telophase /Cytokinesis	3	18	1.49254	15.9888	0.000817637	1	0.0284129	0.14107	KIF20A; UBE2C; KIF23;
Up-regulated DEGs	Biological pathway	Mitotic Metaphase/Anaphase Transition	1	22	0.497512	4.38999	0.206491	1	1	1	UBE2C;
Up-regulated DEGs	Biological pathway	Mitotic Prometaphase	16	99	7.9602	15.4694	5.87326e-15	9.7966e-12	1.63277e-12	8.1067e-12	NUF2; UBE2C; BUB1B; ZWINT; NDC80; MAD2L1; CDC20; CENPU; CENPM; KIF2C; CENPF; CENPK; KNTC1; ZWILCH; ERCC6L; CDCA8;
Up-regulated DEGs	Biological pathway	Mitotic Prophase	2	62	0.995025	3.10096	0.137131	1	1	1	NEK2; CDK1;
Up-regulated DEGs	Biological pathway	Golgi Cisternae Pericentriolar Stack Reorganization	2	62	0.995025	3.10096	0.137131	1	1	1	NEK2; CDK1;
Up-regulated DEGs	Biological pathway	Mitotic M-M/G1 phases	23	242	11.4428	9.09589	9.42518e-16	1.57212e-12	3.14424e-13	1.56112e-12	KIF20A; NUF2; UBE2C; BUB1B; NEK2; CDK1; ZWINT; NDC80; CDC7; MAD2L1; CDC20; MCM10; CENPU; KIF23; CENPM; KIF2C; CENPF; MCM2; CENPK; KNTC1; ZWILCH; ERCC6L; CDCA8;
Up-regulated DEGs	Biological pathway	M Phase	20	158	9.95025	12.115	2.91543e-16	4.86294e-13	1.21574e-13	6.03614e-13	KIF20A; NUF2; UBE2C; BUB1B; NEK2; CDK1; ZWINT; NDC80; MAD2L1; CDC20; CENPU; KIF23; CENPM; KIF2C; CENPF; CENPK; KNTC1; ZWILCH; ERCC6L; CDCA8;
Up-regulated DEGs	Biological pathway	DNA Replication	26	261	12.9353	9.53334	3.44538e-18	5.74689e-15	2.87344e-15	1.42667e-14	KIF20A; NUF2; UBE2C; BUB1B; GINS1; NEK2; CDK1; ZWINT; NDC80; CDC7; MAD2L1; CDC20; MCM10; CENPU; KIF23; CENPM; KIF2C; CENPF; PCNA; MCM2; CENPK; KNTC1; ZWILCH; ERCC6L; FEN1; CDCA8;
Up-regulated DEGs	Biological pathway	Basigin interactions	1	9	0.497512	10.724	0.0902511	1	1	1	MMP1;
Up-regulated DEGs	Biological pathway	Factors involved in megakaryocyte development and platelet production	7	119	3.48259	5.63503	0.00025617	0.427291	0.0118692	0.0589307	KIF11; KIF4A; KIF15; KIF23; KIF2C; RACGAP1; HIST1H3E;
Up-regulated DEGs	Biological pathway	Kinesins	6	21	2.98507	27.3659	5.76249e-08	9.61182e-05	7.39371e-06	3.67099e-05	KIF11; KIF4A; KIF15; KIF23; KIF2C; RACGAP1;
Up-regulated DEGs	Biological pathway	Netrin-1 signaling	1	45	0.497512	2.14671	0.377106	1	1	1	EZR;
Up-regulated DEGs	Biological pathway	ERK activation	1	6	0.497512	16.0771	0.0611061	1	0.790116	1	CDK1;
Up-regulated DEGs	Biological pathway	ERK1 activation	1	3	0.497512	32.1009	0.0310322	1	0.539185	1	CDK1;
Up-regulated DEGs	Biological pathway	RAF/MAP kinase cascade	1	11	0.497512	8.77599	0.109179	1	1	1	CDK1;
Up-regulated DEGs	Biological pathway	Inactivation of APC/C via direct inhibition of the APC/C complex	4	18	1.99005	21.3006	3.16037e-05	0.052715	0.00181776	0.00902518	UBE2C; BUB1B; MAD2L1; CDC20;
Up-regulated DEGs	Biological pathway	Inhibition of the proteolytic activity of APC/C required for the onset of anaphase by mitotic spindle checkpoint components	4	18	1.99005	21.3006	3.16037e-05	0.052715	0.00181776	0.00902518	UBE2C; BUB1B; MAD2L1; CDC20;
Up-regulated DEGs	Biological pathway	Amplification of signal from unattached kinetochores via a MAD2 inhibitory signal	1	2	0.497512	48.0714	0.0207961	1	0.394181	1	MAD2L1;
Up-regulated DEGs	Biological pathway	Vpr-mediated nuclear import of PICs	1	31	0.497512	3.11589	0.278185	1	1	1	NUP210;
Up-regulated DEGs	Biological pathway	Interactions of Vpr with host cellular proteins	1	34	0.497512	2.84104	0.30062	1	1	1	NUP210;
Up-regulated DEGs	Biological pathway	Host Interactions of HIV factors	3	141	1.49254	2.04211	0.183416	1	1	1	UBE2C; AP1M2; NUP210;
Up-regulated DEGs	Biological pathway	Rev-mediated nuclear export of HIV-1 RNA	1	32	0.497512	3.01854	0.285742	1	1	1	NUP210;
Up-regulated DEGs	Biological pathway	Late Phase of HIV Life Cycle	1	92	0.497512	1.05014	0.620534	1	1	1	NUP210;
Up-regulated DEGs	Biological pathway	Early Phase of HIV Life Cycle	1	11	0.497512	8.77599	0.109179	1	1	1	FEN1;
Up-regulated DEGs	Biological pathway	HIV Life Cycle	2	103	0.995025	1.86672	0.292603	1	1	1	NUP210; FEN1;
Up-regulated DEGs	Biological pathway	HIV Infection	4	203	1.99005	1.88968	0.163715	1	1	1	UBE2C; AP1M2; NUP210; FEN1;
Up-regulated DEGs	Biological pathway	Insulin receptor recycling	1	28	0.497512	3.44961	0.255033	1	1	1	ATP6V0B;
Up-regulated DEGs	Biological pathway	SOS-mediated signalling	1	15	0.497512	6.43728	0.145868	1	1	1	CDK1;
Up-regulated DEGs	Biological pathway	Signalling by NGF	1	143	0.497512	0.675642	0.778685	1	1	1	CDK1;
Up-regulated DEGs	Biological pathway	Signalling to p38 via RIT and RIN	1	16	0.497512	6.0352	0.154802	1	1	1	CDK1;
Up-regulated DEGs	Biological pathway	Signalling to RAS	1	21	0.497512	4.59893	0.1981	1	1	1	CDK1;
Up-regulated DEGs	Biological pathway	Signalling to ERKs	1	30	0.497512	3.21971	0.270548	1	1	1	CDK1;
Up-regulated DEGs	Biological pathway	Frs2-mediated activation	1	19	0.497512	5.08278	0.181052	1	1	1	CDK1;
Up-regulated DEGs	Biological pathway	ARMS-mediated activation	1	18	0.497512	5.365	0.172394	1	1	1	CDK1;
Up-regulated DEGs	Biological pathway	Prolonged ERK activation events	1	20	0.497512	4.82877	0.189621	1	1	1	CDK1;
Up-regulated DEGs	Biological pathway	NGF signalling via TRKA from the plasma membrane	1	107	0.497512	0.90294	0.676133	1	1	1	CDK1;
Up-regulated DEGs	Biological pathway	Signaling by FGFR	1	95	0.497512	1.01698	0.632366	1	1	1	CDK1;
Up-regulated DEGs	Biological pathway	SHC1 events in EGFR signaling	1	16	0.497512	6.0352	0.154802	1	1	1	CDK1;
Up-regulated DEGs	Biological pathway	GRB2 events in EGFR signaling	1	15	0.497512	6.43728	0.145868	1	1	1	CDK1;
Up-regulated DEGs	Biological pathway	IRS-mediated signalling	1	51	0.497512	1.89421	0.415256	1	1	1	CDK1;
Up-regulated DEGs	Biological pathway	SHC-related events	1	16	0.497512	6.0352	0.154802	1	1	1	CDK1;
Up-regulated DEGs	Biological pathway	SHC-mediated signalling	1	13	0.497512	7.42687	0.127715	1	1	1	CDK1;
Up-regulated DEGs	Biological pathway	IRS-related events	1	53	0.497512	1.82274	0.427448	1	1	1	CDK1;
Up-regulated DEGs	Biological pathway	Signaling by Insulin receptor	2	79	0.995025	2.43375	0.200014	1	1	1	CDK1; ATP6V0B;
Up-regulated DEGs	Biological pathway	Insulin receptor signalling cascade	1	56	0.497512	1.72511	0.445264	1	1	1	CDK1;
Up-regulated DEGs	Biological pathway	Downstream signaling of activated FGFR	1	66	0.497512	1.46377	0.500761	1	1	1	CDK1;
Up-regulated DEGs	Biological pathway	FRS2-mediated cascade	1	15	0.497512	6.43728	0.145868	1	1	1	CDK1;
Up-regulated DEGs	Biological pathway	Signaling by EGFR	1	98	0.497512	0.985855	0.64383	1	1	1	CDK1;
Up-regulated DEGs	Biological pathway	Signal Transduction	9	1208	4.47761	0.713536	0.890918	1	1	1	SPP1; UBE2C; CXCL10; CXCL11; CDK1; FN1; EDN2; ATP6V0B; RGS4;
Up-regulated DEGs	Biological pathway	Assembly of the pre-replicative complex	2	83	0.995025	2.31647	0.215296	1	1	1	UBE2C; MCM2;
Up-regulated DEGs	Biological pathway	DNA Replication Pre-Initiation	4	98	1.99005	3.91414	0.0195337	1	0.392557	1	UBE2C; CDC7; MCM10; MCM2;
Up-regulated DEGs	Biological pathway	M/G1 Transition	4	98	1.99005	3.91414	0.0195337	1	0.392557	1	UBE2C; CDC7; MCM10; MCM2;
Up-regulated DEGs	Biological pathway	Autodegradation of Cdh1 by Cdh1:APC/C	1	60	0.497512	1.61013	0.468164	1	1	1	UBE2C;
Up-regulated DEGs	Biological pathway	APC/C:Cdc20 mediated degradation of Cyclin B	5	22	2.48756	21.7761	2.70499e-06	0.00451193	0.000265408	0.00131775	UBE2C; CCNB1; CDK1; CDC20; PTTG1;
Up-regulated DEGs	Biological pathway	APC/C:Cdc20 mediated degradation of Securin	3	66	1.49254	4.36233	0.0318303	1	0.547351	1	UBE2C; CDC20; PTTG1;
Up-regulated DEGs	Biological pathway	Conversion from APC/C:Cdc20 to APC/C:Cdh1 in late anaphase	2	16	0.995025	12.0107	0.0118469	1	0.270693	1	UBE2C; CDC20;
Up-regulated DEGs	Biological pathway	APC/C:Cdh1 mediated degradation of Cdc20 and other APC/C:Cdh1 targeted proteins in late mitosis/early G1	4	69	1.99005	5.55897	0.00589835	1	0.156166	0.775365	UBE2C; CDC20; PTTG1; AURKA;
Up-regulated DEGs	Biological pathway	Loss of Nlp from mitotic centrosomes	2	61	0.995025	3.15179	0.133582	1	1	1	NEK2; CDK1;
Up-regulated DEGs	Biological pathway	Regulation of mitotic cell cycle	8	81	3.9801	9.45923	2.07479e-06	0.00346076	0.000216297	0.00107392	UBE2C; BUB1B; CCNB1; CDK1; MAD2L1; CDC20; PTTG1; AURKA;
Up-regulated DEGs	Biological pathway	Recruitment of NuMA to mitotic centrosomes	2	12	0.995025	16.0109	0.00669697	1	0.172723	0.857571	CCNB1; CDK1;
Up-regulated DEGs	Biological pathway	Loss of proteins required for interphase microtubule organizationÃÂ from the centrosome	2	61	0.995025	3.15179	0.133582	1	1	1	NEK2; CDK1;
Up-regulated DEGs	Biological pathway	Phosphorylation of Emi1	4	20	1.99005	19.1716	4.92258e-05	0.0821086	0.00264866	0.0131506	UBE2C; CCNB1; CDK1; CDC20;
Up-regulated DEGs	Biological pathway	APC/C-mediated degradation of cell cycle proteins	8	81	3.9801	9.45923	2.07479e-06	0.00346076	0.000216297	0.00107392	UBE2C; BUB1B; CCNB1; CDK1; MAD2L1; CDC20; PTTG1; AURKA;
Up-regulated DEGs	Biological pathway	Regulation of APC/C activators between G1/S and early anaphase	6	78	2.98507	7.37031	0.000166329	0.277437	0.00792678	0.0393565	UBE2C; BUB1B; CCNB1; CDK1; MAD2L1; CDC20;
Up-regulated DEGs	Biological pathway	APC/C:Cdc20 mediated degradation of mitotic proteins	7	71	3.48259	9.4441	9.27227e-06	0.0154661	0.000727351	0.00361131	UBE2C; BUB1B; CCNB1; CDK1; MAD2L1; CDC20; PTTG1;
Up-regulated DEGs	Biological pathway	Phosphorylation of the APC/C	3	18	1.49254	15.9888	0.000817637	1	0.0284129	0.14107	UBE2C; CCNB1; CDK1;
Up-regulated DEGs	Biological pathway	Activation of APC/C and APC/C:Cdc20 mediated degradation of mitotic proteins	7	72	3.48259	9.31295	1.01807e-05	0.0169814	0.000737382	0.00366111	UBE2C; BUB1B; CCNB1; CDK1; MAD2L1; CDC20; PTTG1;
Up-regulated DEGs	Biological pathway	SCF-beta-TrCP mediated degradation of Emi1	2	70	0.995025	2.74662	0.166203	1	1	1	UBE2C; CDC20;
Up-regulated DEGs	Biological pathway	Ubiquitin-dependent degradation of Cyclin D	1	66	0.497512	1.46377	0.500761	1	1	1	UBE2C;
Up-regulated DEGs	Biological pathway	Ubiquitin-dependent degradation of Cyclin D1	1	66	0.497512	1.46377	0.500761	1	1	1	UBE2C;
Up-regulated DEGs	Biological pathway	Mitotic G2-G2/M phases	6	99	2.98507	5.80707	0.000605428	1	0.023485	0.116603	UBE2C; NEK2; CCNB1; CDK1; CCNA2; PKMYT1;
Up-regulated DEGs	Biological pathway	G2/M Transition	6	96	2.98507	5.98852	0.000513996	0.857345	0.020413	0.101351	UBE2C; NEK2; CCNB1; CDK1; CCNA2; PKMYT1;
Up-regulated DEGs	Biological pathway	Cyclin A/B1 associated events during G2/M transition	4	14	1.99005	27.3822	1.06831e-05	0.0178195	0.000737382	0.00366111	CCNB1; CDK1; CCNA2; PKMYT1;
Up-regulated DEGs	Biological pathway	Phosphorylation of proteins involved in the G2/M transition by Cyclin A:Cdc2 complexes	2	3	0.995025	63.8839	0.000323895	0.540257	0.0142173	0.070589	CDK1; CCNA2;
Up-regulated DEGs	Biological pathway	Cyclin B2 mediated events	2	6	0.995025	31.9951	0.00158624	1	0.0508817	0.252628	CCNB1; CDK1;
Up-regulated DEGs	Biological pathway	Polo-like kinase mediated events	2	18	0.995025	10.6769	0.0148996	1	0.318622	1	UBE2C; PKMYT1;
Up-regulated DEGs	Biological pathway	Recruitment of mitotic centrosome proteins and complexes	3	70	1.49254	4.11309	0.0369518	1	0.610253	1	NEK2; CCNB1; CDK1;
Up-regulated DEGs	Biological pathway	Centrosome maturation	3	70	1.49254	4.11309	0.0369518	1	0.610253	1	NEK2; CCNB1; CDK1;
Up-regulated DEGs	Biological pathway	E2F-enabled inhibition of pre-replication complex formation	2	10	0.995025	19.2098	0.00462933	1	0.133133	0.661007	CCNB1; CDK1;
Up-regulated DEGs	Biological pathway	E2F mediated regulation of DNA replication	5	28	2.48756	17.1114	9.59336e-06	0.0160017	0.000727351	0.00361131	RRM2; CCNB1; CDK1; PCNA; TYMS;
Up-regulated DEGs	Biological pathway	G1/S-Specific Transcription	4	15	1.99005	25.5579	1.44489e-05	0.0241007	0.000892619	0.00443186	RRM2; CDK1; PCNA; TYMS;
Up-regulated DEGs	Biological pathway	Phosphorylation of proteins involved in G1/S transition by active Cyclin E:Cdk2 complexes	1	4	0.497512	24.0957	0.0411619	1	0.638718	1	CCNE2;
Up-regulated DEGs	Biological pathway	SCF(Skp2)-mediated degradation of p27/p21	1	67	0.497512	1.44193	0.505998	1	1	1	UBE2C;
Up-regulated DEGs	Biological pathway	Cyclin E associated events during G1/S transition	4	78	1.99005	4.91763	0.00905245	1	0.217027	1	UBE2C; CDK1; CCNE2; PKMYT1;
Up-regulated DEGs	Biological pathway	G1/S Transition	11	117	5.47264	9.00173	4.08642e-08	6.81615e-05	5.68012e-06	2.82019e-05	RRM2; UBE2C; CCNB1; CDK1; CDC7; CCNE2; MCM10; PCNA; MCM2; TYMS; PKMYT1;
Up-regulated DEGs	Biological pathway	S Phase	6	121	2.98507	4.75133	0.00171894	1	0.0540981	0.268598	UBE2C; GINS1; CDK1; PCNA; MCM2; FEN1;
Up-regulated DEGs	Biological pathway	Cyclin A:Cdk2-associated events at S phase entry	3	90	1.49254	3.19917	0.0683304	1	0.870039	1	UBE2C; CDK1; MCM2;
Up-regulated DEGs	Biological pathway	G1 Phase	2	31	0.995025	6.20092	0.0414548	1	0.638718	1	CDK1; E2F5;
Up-regulated DEGs	Biological pathway	G0 and Early G1	4	21	1.99005	18.2591	6.03123e-05	0.100601	0.00314378	0.0156089	TOP2A; CDK1; E2F5; PCNA;
Up-regulated DEGs	Biological pathway	Transport of Mature mRNA Derived from an Intronless Transcript	1	35	0.497512	2.75989	0.307943	1	1	1	NUP210;
Up-regulated DEGs	Biological pathway	Transport of the SLBP independent Mature mRNA	1	32	0.497512	3.01854	0.285742	1	1	1	NUP210;
Up-regulated DEGs	Biological pathway	Mitotic G1-G1/S phases	13	140	6.46766	8.88956	2.70408e-09	4.51041e-06	4.10037e-07	2.03584e-06	RRM2; UBE2C; TOP2A; CCNB1; CDK1; E2F5; CDC7; CCNE2; MCM10; PCNA; MCM2; TYMS; PKMYT1;
Up-regulated DEGs	Biological pathway	Cell Cycle, Mitotic	36	317	17.9104	10.8671	6.24658e-27	1.04193e-23	1.04193e-23	5.17319e-23	RRM2; KIF20A; NUF2; UBE2C; BUB1B; TOP2A; GINS1; NEK2; CCNB1; CDK1; ZWINT; E2F5; NDC80; CDC7; MAD2L1; CCNE2; CDC20; CCNA2; MCM10; CENPU; PTTG1; KIF23; AURKA; CENPM; KIF2C; CENPF; PCNA; MCM2; CENPK; KNTC1; ZWILCH; TYMS; PKMYT1; ERCC6L; FEN1; CDCA8;
Up-regulated DEGs	Biological pathway	Transport of Mature mRNA derived from an Intron-Containing Transcript	1	51	0.497512	1.89421	0.415256	1	1	1	NUP210;
Up-regulated DEGs	Biological pathway	Transport of Mature Transcript to Cytoplasm	1	55	0.497512	1.75647	0.439388	1	1	1	NUP210;
Up-regulated DEGs	Biological pathway	Transport of the SLBP Dependant Mature mRNA	1	33	0.497512	2.9271	0.29322	1	1	1	NUP210;
Up-regulated DEGs	Biological pathway	Transport of Mature mRNAs Derived from Intronless Transcripts	1	36	0.497512	2.68324	0.31519	1	1	1	NUP210;
Up-regulated DEGs	Biological pathway	Cyclin D associated events in G1	2	31	0.995025	6.20092	0.0414548	1	0.638718	1	CDK1; E2F5;
Up-regulated DEGs	Biological pathway	Processing of Capped Intron-Containing Pre-mRNA	1	138	0.497512	0.70012	0.766656	1	1	1	NUP210;
Up-regulated DEGs	Biological pathway	mRNA Processing	1	157	0.497512	0.615398	0.809181	1	1	1	NUP210;
Up-regulated DEGs	Biological pathway	Regulation of Insulin-like Growth Factor (IGF) Activity by Insulin-like Growth Factor Binding Proteins (IGFBPs)	1	14	0.497512	6.89676	0.136839	1	1	1	MMP1;
Up-regulated DEGs	Biological pathway	Extension of Telomeres	2	28	0.995025	6.86507	0.0343896	1	0.585325	1	PCNA; FEN1;
Up-regulated DEGs	Biological pathway	Telomere C-strand (Lagging Strand) Synthesis	2	22	0.995025	8.73651	0.02189	1	0.401236	1	PCNA; FEN1;
Up-regulated DEGs	Biological pathway	Telomere Maintenance	3	49	1.49254	5.87548	0.0145686	1	0.315591	1	HIST1H4H; PCNA; FEN1;
Up-regulated DEGs	Biological pathway	Diabetes pathways	1	216	0.497512	0.447311	0.897967	1	1	1	MMP1;
Up-regulated DEGs	Biological pathway	Polymerase switching on the C-strand of the telomere	1	14	0.497512	6.89676	0.136839	1	1	1	PCNA;
Up-regulated DEGs	Biological pathway	Processive synthesis on the C-strand of the telomere	2	11	0.995025	17.4651	0.00561929	1	0.153655	0.7629	PCNA; FEN1;
Up-regulated DEGs	Biological pathway	Removal of the Flap Intermediate from the C-strand	2	10	0.995025	19.2098	0.00462933	1	0.133133	0.661007	PCNA; FEN1;
Up-regulated DEGs	Biological pathway	Packaging Of Telomere Ends	1	21	0.497512	4.59893	0.1981	1	1	1	HIST1H4H;
Up-regulated DEGs	Biological pathway	Processive synthesis on the lagging strand	2	15	0.995025	12.8108	0.0104373	1	0.245202	1	PCNA; FEN1;
Up-regulated DEGs	Biological pathway	Removal of the Flap Intermediate	2	14	0.995025	13.7252	0.00910783	1	0.217027	1	PCNA; FEN1;
Up-regulated DEGs	Biological pathway	Polymerase switching	1	14	0.497512	6.89676	0.136839	1	1	1	PCNA;
Up-regulated DEGs	Biological pathway	Lagging Strand Synthesis	2	20	0.995025	9.60972	0.0182518	1	0.375852	1	PCNA; FEN1;
Up-regulated DEGs	Biological pathway	Nucleosome assembly	4	35	1.99005	10.9576	0.00047061	0.784977	0.0191458	0.095059	HIST1H4H; OIP5; CENPU; CENPK;
Up-regulated DEGs	Biological pathway	Deposition of New CENPA-containing Nucleosomes at the Centromere	4	35	1.99005	10.9576	0.00047061	0.784977	0.0191458	0.095059	HIST1H4H; OIP5; CENPU; CENPK;
Up-regulated DEGs	Biological pathway	Removal of licensing factors from origins	3	85	1.49254	3.38734	0.0596177	1	0.790116	1	UBE2C; MCM10; MCM2;
Up-regulated DEGs	Biological pathway	Chromosome Maintenance	6	69	2.98507	8.33152	8.39102e-05	0.139962	0.00411653	0.0204386	HIST1H4H; OIP5; CENPU; PCNA; CENPK; FEN1;
Up-regulated DEGs	Biological pathway	Regulation of DNA replication	3	88	1.49254	3.27187	0.0647789	1	0.831163	1	UBE2C; MCM10; MCM2;
Up-regulated DEGs	Biological pathway	CDT1 association with the CDC6:ORC:origin complex	1	74	0.497512	1.30555	0.541152	1	1	1	UBE2C;
Up-regulated DEGs	Biological pathway	Activation of the pre-replicative complex	3	30	1.49254	9.59538	0.00371017	1	0.112519	0.55866	CDC7; MCM10; MCM2;
Up-regulated DEGs	Biological pathway	Synthesis of DNA	5	109	2.48756	4.39676	0.00576825	1	0.155184	0.770492	UBE2C; GINS1; PCNA; MCM2; FEN1;
Up-regulated DEGs	Biological pathway	Switching of origins to a post-replicative state	2	83	0.995025	2.31647	0.215296	1	1	1	UBE2C; MCM2;
Up-regulated DEGs	Biological pathway	Orc1 removal from chromatin	2	83	0.995025	2.31647	0.215296	1	1	1	UBE2C; MCM2;
Up-regulated DEGs	Biological pathway	CDK-mediated phosphorylation and removal of Cdc6	1	66	0.497512	1.46377	0.500761	1	1	1	UBE2C;
Up-regulated DEGs	Biological pathway	DNA strand elongation	4	31	1.99005	12.371	0.000292187	0.487368	0.0131721	0.0653996	GINS1; PCNA; MCM2; FEN1;
Up-regulated DEGs	Biological pathway	Unwinding of DNA	2	11	0.995025	17.4651	0.00561929	1	0.153655	0.7629	GINS1; MCM2;
Up-regulated DEGs	Biological pathway	Leading Strand Synthesis	1	14	0.497512	6.89676	0.136839	1	1	1	PCNA;
Up-regulated DEGs	Biological pathway	Chemokine receptors bind chemokines	2	42	0.995025	4.57726	0.071287	1	0.887363	1	CXCL10; CXCL11;
Up-regulated DEGs	Biological pathway	Signaling by GPCR	4	800	1.99005	0.479525	0.970011	1	1	1	CXCL10; CXCL11; EDN2; RGS4;
Up-regulated DEGs	Biological pathway	GPCR ligand binding	3	336	1.49254	0.856991	0.685275	1	1	1	CXCL10; CXCL11; EDN2;
Up-regulated DEGs	Biological pathway	Class A/1 (Rhodopsin-like receptors)	3	274	1.49254	1.0509	0.548156	1	1	1	CXCL10; CXCL11; EDN2;
Up-regulated DEGs	Biological pathway	Peptide ligand-binding receptors	3	167	1.49254	1.72419	0.254177	1	1	1	CXCL10; CXCL11; EDN2;
Up-regulated DEGs	Biological pathway	Signaling by PDGF	1	78	0.497512	1.23861	0.560111	1	1	1	CDK1;
Up-regulated DEGs	Biological pathway	Downstream signal transduction	1	75	0.497512	1.28814	0.545967	1	1	1	CDK1;
Up-regulated DEGs	Biological pathway	Signaling by SCF-KIT	1	66	0.497512	1.46377	0.500761	1	1	1	CDK1;
Up-regulated DEGs	Biological pathway	G alpha (i) signalling events	1	31	0.497512	3.11589	0.278185	1	1	1	RGS4;
Up-regulated DEGs	Biological pathway	GPCR downstream signaling	1	530	0.497512	0.182305	0.996473	1	1	1	RGS4;
Up-regulated DEGs	Biological pathway	G alpha (z) signalling events	1	22	0.497512	4.38999	0.206491	1	1	1	RGS4;
Up-regulated DEGs	Biological pathway	Adaptive Immune System	3	237	1.49254	1.21496	0.451726	1	1	1	UBE2C; FCGR1B; ICOS;
Up-regulated DEGs	Biological pathway	Immune System	5	522	2.48756	0.918165	0.639973	1	1	1	UBE2C; CDK1; FCGR1B; ICOS; NOD2;
Up-regulated DEGs	Biological pathway	Formation and Maturation of mRNA Transcript	1	185	0.497512	0.522262	0.858192	1	1	1	NUP210;
Up-regulated DEGs	Biological pathway	Signaling by Wnt	1	75	0.497512	1.28814	0.545967	1	1	1	UBE2C;
Up-regulated DEGs	Biological pathway	Degradation of beta-catenin by the destruction complex	1	75	0.497512	1.28814	0.545967	1	1	1	UBE2C;
Up-regulated DEGs	Biological pathway	Integrin cell surface interactions	2	72	0.995025	2.67033	0.173632	1	1	1	SPP1; FN1;
Up-regulated DEGs	Biological pathway	Gene Expression	1	378	0.497512	0.255611	0.981893	1	1	1	NUP210;
Up-regulated DEGs	Biological pathway	Pyrimidine salvage reactions	1	7	0.497512	13.7837	0.0709229	1	0.887363	1	TK1;
Up-regulated DEGs	Biological pathway	Pyrimidine biosynthesis	1	6	0.497512	16.0771	0.0611061	1	0.790116	1	TYMS;
Up-regulated DEGs	Biological pathway	Synthesis and interconversion of nucleotide di- and triphosphates	1	16	0.497512	6.0352	0.154802	1	1	1	RRM2;
Up-regulated DEGs	Biological pathway	Pyrimidine metabolism	2	22	0.995025	8.73651	0.02189	1	0.401236	1	TK1; TYMS;
Up-regulated DEGs	Biological pathway	Base Excision Repair	2	19	0.995025	10.1152	0.0165391	1	0.344841	1	PCNA; FEN1;
Up-regulated DEGs	Biological pathway	DNA Repair	4	106	1.99005	3.61876	0.0252057	1	0.452077	1	UBE2T; FANCI; PCNA; FEN1;
Up-regulated DEGs	Biological pathway	Cholesterol biosynthesis	1	20	0.497512	4.82877	0.189621	1	1	1	SQLE;
Up-regulated DEGs	Biological pathway	Resolution of D-loop structures through Holliday junction intermediates	1	6	0.497512	16.0771	0.0611061	1	0.790116	1	PCNA;
Up-regulated DEGs	Biological pathway	Resolution of D-loop structures	1	6	0.497512	16.0771	0.0611061	1	0.790116	1	PCNA;
Up-regulated DEGs	Biological pathway	Nucleotide Excision Repair	1	49	0.497512	1.97151	0.402805	1	1	1	PCNA;
Up-regulated DEGs	Biological pathway	Global Genomic NER (GG-NER)	1	33	0.497512	2.9271	0.29322	1	1	1	PCNA;
Up-regulated DEGs	Biological pathway	Homologous Recombination Repair	1	22	0.497512	4.38999	0.206491	1	1	1	PCNA;
Up-regulated DEGs	Biological pathway	Double-Strand Break Repair	1	27	0.497512	3.57733	0.247153	1	1	1	PCNA;
Up-regulated DEGs	Biological pathway	Homologous recombination repair of replication-independent double-strand breaks	1	22	0.497512	4.38999	0.206491	1	1	1	PCNA;
Up-regulated DEGs	Biological pathway	Removal of DNA patch containing abasic residue	2	17	0.995025	11.3046	0.0133349	1	0.296569	1	PCNA; FEN1;
Up-regulated DEGs	Biological pathway	Resolution of AP sites via the multiple-nucleotide patch replacement pathway	2	17	0.995025	11.3046	0.0133349	1	0.296569	1	PCNA; FEN1;
Up-regulated DEGs	Biological pathway	Resolution of Abasic Sites (AP sites)	2	19	0.995025	10.1152	0.0165391	1	0.344841	1	PCNA; FEN1;
Up-regulated DEGs	Biological pathway	Metabolism	9	823	4.47761	1.04733	0.493131	1	1	1	RRM2; UBE2C; KMO; PYCR1; TK1; GGCT; INHBA; TYMS; NUP210;
Up-regulated DEGs	Biological pathway	Metabolism of nucleotides	3	58	1.49254	4.96393	0.0227946	1	0.413276	1	RRM2; TK1; TYMS;
Up-regulated DEGs	Biological pathway	Repair synthesis of patch ~27-30 bases long by DNA polymerase	1	15	0.497512	6.43728	0.145868	1	1	1	PCNA;
Up-regulated DEGs	Biological pathway	Amine compound SLC transporters	1	29	0.497512	3.3307	0.262831	1	1	1	SLC44A4;
Up-regulated DEGs	Biological pathway	Regulation of the Fanconi anemia pathway	1	8	0.497512	12.0629	0.0806375	1	0.981777	1	FANCI;
Up-regulated DEGs	Biological pathway	Fanconi Anemia pathway	2	22	0.995025	8.73651	0.02189	1	0.401236	1	UBE2T; FANCI;
Up-regulated DEGs	Biological pathway	Repair synthesis for gap-filling by DNA polymerase in TC-NER	1	15	0.497512	6.43728	0.145868	1	1	1	PCNA;
Up-regulated DEGs	Biological pathway	Gap-filling DNA repair synthesis and ligation in TC-NER	1	16	0.497512	6.0352	0.154802	1	1	1	PCNA;
Up-regulated DEGs	Biological pathway	Transcription-coupled NER (TC-NER)	1	44	0.497512	2.19549	0.370511	1	1	1	PCNA;
Up-regulated DEGs	Biological pathway	Gap-filling DNA repair synthesis and ligation in GG-NER	1	16	0.497512	6.0352	0.154802	1	1	1	PCNA;
Up-regulated DEGs	Biological pathway	Stabilization of p53	1	69	0.497512	1.40014	0.516307	1	1	1	UBE2C;
Up-regulated DEGs	Biological pathway	p53-Dependent G1 DNA Damage Response	1	72	0.497512	1.34181	0.53137	1	1	1	UBE2C;
Up-regulated DEGs	Biological pathway	p53-Dependent G1/S DNA damage checkpoint	1	72	0.497512	1.34181	0.53137	1	1	1	UBE2C;
Up-regulated DEGs	Biological pathway	G1/S DNA Damage Checkpoints	1	76	0.497512	1.2712	0.550731	1	1	1	UBE2C;
Up-regulated DEGs	Biological pathway	Cell Cycle Checkpoints	9	118	4.47761	7.30412	4.16762e-06	0.00695159	0.000365873	0.00181657	UBE2C; BUB1B; CCNB1; CDK1; CDC7; MAD2L1; CDC20; MCM10; MCM2;
Up-regulated DEGs	Biological pathway	Autodegradation of the E3 ubiquitin ligase COP1	1	68	0.497512	1.42073	0.511179	1	1	1	UBE2C;
Up-regulated DEGs	Biological pathway	G2/M DNA damage checkpoint	5	29	2.48756	16.5216	1.1494e-05	0.0191719	0.000737382	0.00366111	CCNB1; CDK1; CDC7; MCM10; MCM2;
Up-regulated DEGs	Biological pathway	G2/M Checkpoints	5	43	2.48756	11.1437	8.27401e-05	0.13801	0.00411653	0.0204386	CCNB1; CDK1; CDC7; MCM10; MCM2;
Up-regulated DEGs	Biological pathway	G2/M DNA replication checkpoint	2	4	0.995025	47.9528	0.000643324	1	0.0243878	0.121086	CCNB1; CDK1;
Up-regulated DEGs	Biological pathway	Chk1/Chk2(Cds1) mediated inactivation of Cyclin B:Cdk1 complex	2	5	0.995025	38.3813	0.00106482	1	0.0355225	0.176369	CCNB1; CDK1;
Up-regulated DEGs	Biological pathway	p53-Independent G1/S DNA damage checkpoint	1	70	0.497512	1.38014	0.521381	1	1	1	UBE2C;
Up-regulated DEGs	Biological pathway	Ubiquitin Mediated Degradation of Phosphorylated Cdc25A	1	69	0.497512	1.40014	0.516307	1	1	1	UBE2C;
Up-regulated DEGs	Biological pathway	p53-Independent DNA Damage Response	1	70	0.497512	1.38014	0.521381	1	1	1	UBE2C;
Up-regulated DEGs	Biological pathway	Activation of ATR in response to replication stress	3	37	1.49254	7.78053	0.00673081	1	0.172723	0.857571	CDC7; MCM10; MCM2;
Up-regulated DEGs	Biological pathway	Mitotic Spindle Checkpoint	4	19	1.99005	20.1801	3.97046e-05	0.0662273	0.00220758	0.0109606	UBE2C; BUB1B; MAD2L1; CDC20;
Up-regulated DEGs	Biological pathway	Amplification of signal from the kinetochores	1	2	0.497512	48.0714	0.0207961	1	0.394181	1	MAD2L1;
Up-regulated DEGs	Biological pathway	Post-translational modification: synthesis of GPI-anchored proteins	1	26	0.497512	3.71486	0.23919	1	1	1	PLAUR;
Up-regulated DEGs	Biological pathway	Attachment of GPI anchor to uPAR	1	7	0.497512	13.7837	0.0709229	1	0.887363	1	PLAUR;
Up-regulated DEGs	Biological pathway	Post-translational protein modification	1	114	0.497512	0.847501	0.699227	1	1	1	PLAUR;
Up-regulated DEGs	Biological pathway	Metabolism of proteins	1	259	0.497512	0.37305	0.935426	1	1	1	PLAUR;
Up-regulated DEGs	Biological pathway	NEP/NS2 Interacts with the Cellular Export Machinery	1	29	0.497512	3.3307	0.262831	1	1	1	NUP210;
Up-regulated DEGs	Biological pathway	Export of Viral Ribonucleoproteins from Nucleus	1	31	0.497512	3.11589	0.278185	1	1	1	NUP210;
Up-regulated DEGs	Biological pathway	Influenza Life Cycle	1	135	0.497512	0.715677	0.759129	1	1	1	NUP210;
Up-regulated DEGs	Biological pathway	Transport of Ribonucleoproteins into the Host Nucleus	1	29	0.497512	3.3307	0.262831	1	1	1	NUP210;
Up-regulated DEGs	Biological pathway	Influenza Infection	1	140	0.497512	0.690119	0.771544	1	1	1	NUP210;
Up-regulated DEGs	Biological pathway	Meiotic Synapsis	2	47	0.995025	4.09042	0.0865648	1	1	1	LMNB1; HIST1H4H;
Up-regulated DEGs	Biological pathway	Meiotic Recombination	1	42	0.497512	2.30001	0.357113	1	1	1	HIST1H4H;
Up-regulated DEGs	Biological pathway	Meiosis	2	72	0.995025	2.67033	0.173632	1	1	1	LMNB1; HIST1H4H;
Up-regulated DEGs	Biological pathway	Oligomerization of connexins into connexons	1	3	0.497512	32.1009	0.0310322	1	0.539185	1	GJB2;
Up-regulated DEGs	Biological pathway	Transport of connexons to the plasma membrane	1	2	0.497512	48.0714	0.0207961	1	0.394181	1	GJB2;
Up-regulated DEGs	Biological pathway	Gap junction trafficking and regulation	1	6	0.497512	16.0771	0.0611061	1	0.790116	1	GJB2;
Up-regulated DEGs	Biological pathway	Gap junction trafficking	1	5	0.497512	19.2861	0.0511861	1	0.729731	1	GJB2;
Up-regulated DEGs	Biological pathway	Gap junction assembly	1	4	0.497512	24.0957	0.0411619	1	0.638718	1	GJB2;
Up-regulated DEGs	Biological pathway	trans-Golgi Network Vesicle Budding	2	33	0.995025	5.82522	0.0464401	1	0.691626	1	AP1M2; VAMP8;
Up-regulated DEGs	Biological pathway	Clathrin derived vesicle budding	2	33	0.995025	5.82522	0.0464401	1	0.691626	1	AP1M2; VAMP8;
Up-regulated DEGs	Biological pathway	Golgi Associated Vesicle Biogenesis	1	27	0.497512	3.57733	0.247153	1	1	1	AP1M2;
Up-regulated DEGs	Biological pathway	Lysosome Vesicle Biogenesis	1	15	0.497512	6.43728	0.145868	1	1	1	AP1M2;
Up-regulated DEGs	Biological pathway	Phase II conjugation	1	39	0.497512	2.47689	0.336481	1	1	1	GGCT;
Up-regulated DEGs	Biological pathway	Glutathione conjugation	1	15	0.497512	6.43728	0.145868	1	1	1	GGCT;
Up-regulated DEGs	Biological pathway	Glutathione synthesis and recycling	1	6	0.497512	16.0771	0.0611061	1	0.790116	1	GGCT;
Up-regulated DEGs	Biological pathway	Membrane Trafficking	3	84	1.49254	3.42766	0.0579423	1	0.790116	1	GJB2; AP1M2; VAMP8;
Up-regulated DEGs	Biological pathway	Peptide hormone biosynthesis	1	15	0.497512	6.43728	0.145868	1	1	1	INHBA;
Up-regulated DEGs	Biological pathway	Glycoprotein hormones	1	13	0.497512	7.42687	0.127715	1	1	1	INHBA;
Up-regulated DEGs	Biological pathway	Regulation of ornithine decarboxylase (ODC)	1	70	0.497512	1.38014	0.521381	1	1	1	UBE2C;
Up-regulated DEGs	Biological pathway	Tryptophan catabolism	1	11	0.497512	8.77599	0.109179	1	1	1	KMO;
Up-regulated DEGs	Biological pathway	Biological oxidations	1	98	0.497512	0.985855	0.64383	1	1	1	GGCT;
Up-regulated DEGs	Biological pathway	Regulation of mRNA Stability by Proteins that Bind AU-rich Elements	1	104	0.497512	0.928984	0.665703	1	1	1	UBE2C;
Up-regulated DEGs	Biological pathway	Destabilization of mRNA by AUF1 (hnRNP D0)	1	71	0.497512	1.3607	0.526402	1	1	1	UBE2C;
Up-regulated DEGs	Biological pathway	Metabolism of mRNA	1	234	0.497512	0.412904	0.915739	1	1	1	UBE2C;
Up-regulated DEGs	Biological pathway	Metabolism of RNA	2	281	0.995025	0.684284	0.795052	1	1	1	UBE2C; NUP210;
Up-regulated DEGs	Biological pathway	Metabolism of amino acids and derivatives	4	188	1.99005	2.04045	0.134745	1	1	1	UBE2C; KMO; PYCR1; INHBA;
Up-regulated DEGs	Biological pathway	Amino acid synthesis and interconversion (transamination)	1	10	0.497512	9.65271	0.0997646	1	1	1	PYCR1;
Up-regulated DEGs	Biological pathway	Metabolism of non-coding RNA	1	50	0.497512	1.93209	0.409063	1	1	1	NUP210;
Up-regulated DEGs	Biological pathway	snRNP Assembly	1	50	0.497512	1.93209	0.409063	1	1	1	NUP210;
Up-regulated DEGs	Biological pathway	Glucose transport	1	38	0.497512	2.54206	0.329458	1	1	1	NUP210;
Up-regulated DEGs	Biological pathway	Regulation of Glucokinase by Glucokinase Regulatory Protein	1	29	0.497512	3.3307	0.262831	1	1	1	NUP210;
Up-regulated DEGs	Biological pathway	Hexose transport	1	40	0.497512	2.41499	0.34343	1	1	1	NUP210;
Up-regulated DEGs	Biological pathway	Metabolism of carbohydrates	1	92	0.497512	1.05014	0.620534	1	1	1	NUP210;
Up-regulated DEGs	Biological pathway	Lipoprotein metabolism	1	27	0.497512	3.57733	0.247153	1	1	1	SDC1;
Up-regulated DEGs	Biological pathway	Chylomicron-mediated lipid transport	1	16	0.497512	6.0352	0.154802	1	1	1	SDC1;
Up-regulated DEGs	Biological pathway	Transmembrane transport of small molecules	3	378	1.49254	0.761772	0.759064	1	1	1	SLC44A4; NUP210; ATP6V0B;
Up-regulated DEGs	Biological pathway	SLC-mediated transmembrane transport	2	247	0.995025	0.778473	0.73268	1	1	1	SLC44A4; NUP210;
Up-regulated DEGs	Biological pathway	Transport of glucose and other sugars, bile salts and organic acids, metal ions and amine compounds	1	94	0.497512	1.0278	0.628463	1	1	1	SLC44A4;
Up-regulated DEGs	Biological pathway	Transferrin endocytosis and recycling	1	27	0.497512	3.57733	0.247153	1	1	1	ATP6V0B;
Up-regulated DEGs	Biological pathway	Iron uptake and transport	1	37	0.497512	2.61074	0.322361	1	1	1	ATP6V0B;
Up-regulated DEGs	Biological pathway	Lipid digestion, mobilization, and transport	1	46	0.497512	2.10006	0.383632	1	1	1	SDC1;
Up-regulated DEGs	Biological pathway	Metabolism of lipids and lipoproteins	2	257	0.995025	0.748183	0.752524	1	1	1	SDC1; SQLE;
Up-regulated DEGs	Biological pathway	Class I MHC mediated antigen processing & presentation	2	101	0.995025	1.90368	0.284867	1	1	1	UBE2C; FCGR1B;
Up-regulated DEGs	Biological pathway	Antigen processing: Ubiquitination & Proteasome degradation	1	69	0.497512	1.40014	0.516307	1	1	1	UBE2C;
Up-regulated DEGs	Biological pathway	Costimulation by the CD28 family	1	52	0.497512	1.85779	0.421384	1	1	1	ICOS;
Up-regulated DEGs	Biological pathway	Transcription	2	178	0.995025	1.08022	0.557389	1	1	1	HIST1H4H; HIST1H3E;
Up-regulated DEGs	Biological pathway	RNA Polymerase I, RNA Polymerase III, and Mitochondrial Transcription	2	92	0.995025	2.08989	0.250004	1	1	1	HIST1H4H; HIST1H3E;
Up-regulated DEGs	Biological pathway	RNA Polymerase I Transcription	2	56	0.995025	3.43315	0.116177	1	1	1	HIST1H4H; HIST1H3E;
Up-regulated DEGs	Biological pathway	RNA Polymerase I Promoter Clearance	2	54	0.995025	3.56028	0.10939	1	1	1	HIST1H4H; HIST1H3E;
Up-regulated DEGs	Biological pathway	Regulation of Apoptosis	1	75	0.497512	1.28814	0.545967	1	1	1	UBE2C;
Up-regulated DEGs	Biological pathway	Regulation of activated PAK-2p34 by proteasome mediated degradation	1	66	0.497512	1.46377	0.500761	1	1	1	UBE2C;
Up-regulated DEGs	Biological pathway	RNA Polymerase I Promoter Opening	2	31	0.995025	6.20092	0.0414548	1	0.638718	1	HIST1H4H; HIST1H3E;
Up-regulated DEGs	Biological pathway	RNA Polymerase I Chain Elongation	2	48	0.995025	4.00522	0.0897293	1	1	1	HIST1H4H; HIST1H3E;
Up-regulated DEGs	Biological pathway	Cdc20:Phospho-APC/C mediated degradation of Cyclin A	5	69	2.48756	6.94524	0.000775668	1	0.0281264	0.139648	UBE2C; BUB1B; CDK1; MAD2L1; CDC20;
Up-regulated DEGs	Biological pathway	Apoptotic cleavage of cellular proteins	1	39	0.497512	2.47689	0.336481	1	1	1	LMNB1;
Up-regulated DEGs	Biological pathway	Breakdown of the nuclear lamina	1	4	0.497512	24.0957	0.0411619	1	0.638718	1	LMNB1;
Up-regulated DEGs	Biological pathway	Apoptotic execution phase	1	48	0.497512	2.01257	0.396481	1	1	1	LMNB1;
Up-regulated DEGs	Biological pathway	Apoptosis	2	158	0.995025	1.21695	0.493464	1	1	1	UBE2C; LMNB1;
Up-regulated DEGs	Biological pathway	TRIF mediated TLR3 signaling	1	56	0.497512	1.72511	0.445264	1	1	1	CDK1;
Up-regulated DEGs	Biological pathway	Toll Like Receptor 3 (TLR3) Cascade	1	56	0.497512	1.72511	0.445264	1	1	1	CDK1;
Up-regulated DEGs	Biological pathway	TRAF6 Mediated Induction of proinflammatory cytokines	1	50	0.497512	1.93209	0.409063	1	1	1	CDK1;
Up-regulated DEGs	Biological pathway	Toll Like Receptor 5 (TLR5) Cascade	1	60	0.497512	1.61013	0.468164	1	1	1	CDK1;
Up-regulated DEGs	Biological pathway	Toll Like Receptor 7/8 (TLR7/8) Cascade	1	62	0.497512	1.55819	0.479258	1	1	1	CDK1;
Up-regulated DEGs	Biological pathway	MyD88 dependent cascade initiated on endosome	1	60	0.497512	1.61013	0.468164	1	1	1	CDK1;
Up-regulated DEGs	Biological pathway	TRAF6 mediated induction of NFkB and MAP kinases upon TLR7/8 or 9 activation	1	59	0.497512	1.63741	0.462529	1	1	1	CDK1;
Up-regulated DEGs	Biological pathway	Toll Like Receptor 9 (TLR9) Cascade	1	65	0.497512	1.48629	0.49547	1	1	1	CDK1;
Up-regulated DEGs	Biological pathway	Activated TLR4 signalling	1	72	0.497512	1.34181	0.53137	1	1	1	CDK1;
Up-regulated DEGs	Biological pathway	MyD88:Mal cascade initiated on plasma membrane	1	62	0.497512	1.55819	0.479258	1	1	1	CDK1;
Up-regulated DEGs	Biological pathway	Toll Like Receptor 4 (TLR4) Cascade	1	76	0.497512	1.2712	0.550731	1	1	1	CDK1;
Up-regulated DEGs	Biological pathway	NFkB and MAP kinases activation mediated by TLR4 signaling repertoire	1	54	0.497512	1.78899	0.433449	1	1	1	CDK1;
Up-regulated DEGs	Biological pathway	MyD88-independent cascade initiated on plasma membrane	1	58	0.497512	1.66564	0.456834	1	1	1	CDK1;
Up-regulated DEGs	Biological pathway	Innate Immune System	2	183	0.995025	1.05071	0.572455	1	1	1	CDK1; NOD2;
Up-regulated DEGs	Biological pathway	Toll Receptor Cascades	1	90	0.497512	1.07348	0.612436	1	1	1	CDK1;
Up-regulated DEGs	Biological pathway	Cross-presentation of soluble exogenous antigens (endosomes)	2	67	0.995025	2.86958	0.155171	1	1	1	UBE2C; FCGR1B;
Up-regulated DEGs	Biological pathway	Antigen processing-Cross presentation	2	86	0.995025	2.23568	0.226827	1	1	1	UBE2C; FCGR1B;
Up-regulated DEGs	Biological pathway	ER-Phagosome pathway	1	80	0.497512	1.20764	0.569296	1	1	1	UBE2C;
Up-regulated DEGs	Biological pathway	Toll Like Receptor 10 (TLR10) Cascade	1	60	0.497512	1.61013	0.468164	1	1	1	CDK1;
Up-regulated DEGs	Biological pathway	MAP kinase activation in TLR cascade	1	30	0.497512	3.21971	0.270548	1	1	1	CDK1;
Up-regulated DEGs	Biological pathway	MyD88 cascade initiated on plasma membrane	1	59	0.497512	1.63741	0.462529	1	1	1	CDK1;
Up-regulated DEGs	Biological pathway	Cytokine Signaling in Immune system	2	193	0.995025	0.996272	0.601465	1	1	1	CDK1; FCGR1B;
Up-regulated DEGs	Biological pathway	Interferon Signaling	1	98	0.497512	0.985855	0.64383	1	1	1	FCGR1B;
Up-regulated DEGs	Biological pathway	Interferon gamma signaling	1	47	0.497512	2.05538	0.39009	1	1	1	FCGR1B;
Up-regulated DEGs	Biological pathway	Interleukin-2 signaling	1	28	0.497512	3.44961	0.255033	1	1	1	CDK1;
Up-regulated DEGs	Biological pathway	Signaling by Interleukins	1	92	0.497512	1.05014	0.620534	1	1	1	CDK1;
Up-regulated DEGs	Biological pathway	Toll Like Receptor 2 (TLR2) Cascade	1	65	0.497512	1.48629	0.49547	1	1	1	CDK1;
Up-regulated DEGs	Biological pathway	Toll Like Receptor TLR1:TLR2 Cascade	1	64	0.497512	1.50951	0.490123	1	1	1	CDK1;
Up-regulated DEGs	Biological pathway	Toll Like Receptor TLR6:TLR2 Cascade	1	64	0.497512	1.50951	0.490123	1	1	1	CDK1;
Up-regulated DEGs	Biological pathway	Nucleotide-binding domain, leucine rich repeat containing receptor (NLR) signaling pathways	1	43	0.497512	2.24654	0.363847	1	1	1	NOD2;
Up-regulated DEGs	Biological pathway	NOD1/2 Signaling Pathway	1	26	0.497512	3.71486	0.23919	1	1	1	NOD2;
Up-regulated DEGs	Biological pathway	proline biosynthesis I	1	4	0.497512	24.0957	0.0411619	1	0.638718	1	PYCR1;
Up-regulated DEGs	Biological pathway	arginine degradation VI (arginase 2 pathway)	1	6	0.497512	16.0771	0.0611061	1	0.790116	1	PYCR1;
Up-regulated DEGs	Biological pathway	proline biosynthesis II (from arginine)	1	5	0.497512	19.2861	0.0511861	1	0.729731	1	PYCR1;
Up-regulated DEGs	Biological pathway	NAD biosynthesis II (from tryptophan)	1	10	0.497512	9.65271	0.0997646	1	1	1	KMO;
Up-regulated DEGs	Biological pathway	gamma-glutamyl cycle	1	9	0.497512	10.724	0.0902511	1	1	1	GGCT;
Up-regulated DEGs	Biological pathway	triacylglycerol biosynthesis	1	24	0.497512	4.02431	0.223012	1	1	1	MBOAT2;
Up-regulated DEGs	Biological pathway	CDP-diacylglycerol biosynthesis I	1	15	0.497512	6.43728	0.145868	1	1	1	MBOAT2;
Up-regulated DEGs	Biological pathway	phosphatidylglycerol biosynthesis II (non-plastidic)	1	16	0.497512	6.0352	0.154802	1	1	1	MBOAT2;
Up-regulated DEGs	Biological pathway	cholesterol biosynthesis II (via 24,25-dihydrolanosterol)	1	13	0.497512	7.42687	0.127715	1	1	1	SQLE;
Up-regulated DEGs	Biological pathway	cholesterol biosynthesis I	1	13	0.497512	7.42687	0.127715	1	1	1	SQLE;
Up-regulated DEGs	Biological pathway	cholesterol biosynthesis III (via desmosterol)	1	13	0.497512	7.42687	0.127715	1	1	1	SQLE;
Up-regulated DEGs	Biological pathway	superpathway of cholesterol biosynthesis	1	25	0.497512	3.8634	0.231143	1	1	1	SQLE;
Up-regulated DEGs	Biological pathway	guanosine nucleotides de novo biosynthesis	2	14	0.995025	13.7252	0.00910783	1	0.217027	1	RRM2; NME1;
Up-regulated DEGs	Biological pathway	pyrimidine ribonucleotides interconversion	1	9	0.497512	10.724	0.0902511	1	1	1	NME1;
Up-regulated DEGs	Biological pathway	pyrimidine deoxyribonucleotides de novo biosynthesis	3	14	1.49254	20.5537	0.000376149	0.627416	0.0160876	0.079875	RRM2; NME1; TYMS;
Up-regulated DEGs	Biological pathway	pyrimidine ribonucleotides de novo biosynthesis	1	11	0.497512	8.77599	0.109179	1	1	1	NME1;
Up-regulated DEGs	Biological pathway	salvage pathways of pyrimidine ribonucleotides	1	15	0.497512	6.43728	0.145868	1	1	1	NME1;
Up-regulated DEGs	Biological pathway	salvage pathways of pyrimidine deoxyribonucleotides	1	5	0.497512	19.2861	0.0511861	1	0.729731	1	TK1;
Up-regulated DEGs	Biological pathway	epoxysqualene biosynthesis	1	2	0.497512	48.0714	0.0207961	1	0.394181	1	SQLE;
Up-regulated DEGs	Biological pathway	tryptophan degradation to 2-amino-3-carboxymuconate semialdehyde	1	5	0.497512	19.2861	0.0511861	1	0.729731	1	KMO;
Up-regulated DEGs	Biological pathway	tryptophan degradation XI (mammalian, via kynurenine)	1	8	0.497512	12.0629	0.0806375	1	0.981777	1	KMO;
Up-regulated DEGs	Biological pathway	tryptophan degradation III (eukaryotic)	1	9	0.497512	10.724	0.0902511	1	1	1	KMO;
Up-regulated DEGs	Biological pathway	Validated transcriptional targets of TAp63 isoforms	1	54	0.497512	1.78899	0.433449	1	1	1	EVPL;
Up-regulated DEGs	Biological pathway	Wnt signaling network	1	200	0.497512	0.483094	0.879064	1	1	1	CTHRC1;
Up-regulated DEGs	Biological pathway	Beta2 integrin cell surface interactions	1	28	0.497512	3.44961	0.255033	1	1	1	PLAUR;
Up-regulated DEGs	Biological pathway	CXCR3-mediated signaling events	2	37	0.995025	5.19564	0.0570216	1	0.790116	1	CXCL10; CXCL11;
Up-regulated DEGs	Biological pathway	Osteopontin-mediated events	1	29	0.497512	3.3307	0.262831	1	1	1	SPP1;
Up-regulated DEGs	Biological pathway	Regulation of cytoplasmic and nuclear SMAD2/3 signaling	3	305	1.49254	0.944092	0.620876	1	1	1	KRT8; E2F5; KPNA2;
Up-regulated DEGs	Biological pathway	IL2 signaling events mediated by STAT5	1	28	0.497512	3.44961	0.255033	1	1	1	CCNA2;
Up-regulated DEGs	Biological pathway	Signaling events mediated by the Hedgehog family	1	65	0.497512	1.48629	0.49547	1	1	1	STIL;
Up-regulated DEGs	Biological pathway	Canonical NF-kappaB pathway	1	35	0.497512	2.75989	0.307943	1	1	1	NOD2;
Up-regulated DEGs	Biological pathway	Signaling events mediated by HDAC Class I	2	113	0.995025	1.70154	0.331065	1	1	1	HIST1H4H; NUP210;
Up-regulated DEGs	Biological pathway	Integrins in angiogenesis	3	64	1.49254	4.49863	0.0294198	1	0.522045	1	SPP1; SDC1; FN1;
Up-regulated DEGs	Biological pathway	Syndecan-1-mediated signaling events	18	1297	8.95522	1.32841	0.133782	1	1	1	SPP1; SDC1; MMP1; KRT8; CCNB1; CDK1; SLC9A3R1; E2F5; CXCR4; CCNA2; TK1; KPNA2; FN1; PCNA; PLAUR; NME1; EDN2; NOD2;
Up-regulated DEGs	Biological pathway	Regulation of CDC42 activity	11	768	5.47264	1.37146	0.181726	1	1	1	MMP1; KRT8; CDK1; E2F5; CXCR4; CCNA2; KPNA2; RACGAP1; EZR; PLAUR; NME1;
Up-regulated DEGs	Biological pathway	Glypican pathway	19	1335	9.45274	1.36226	0.105684	1	1	1	SPP1; MMP1; KRT8; CCNB1; CDK1; SLC9A3R1; E2F5; CXCR4; CCNA2; TK1; CTHRC1; KPNA2; FN1; MDK; PCNA; PLAUR; NME1; EDN2; NOD2;
Up-regulated DEGs	Biological pathway	GMCSF-mediated signaling events	17	1289	8.45771	1.26244	0.192161	1	1	1	SPP1; MMP1; KRT8; CCNB1; CDK1; SLC9A3R1; E2F5; CXCR4; CCNA2; TK1; KPNA2; FN1; PCNA; PLAUR; NME1; EDN2; NOD2;
Up-regulated DEGs	Biological pathway	Validated transcriptional targets of deltaNp63 isoforms	2	64	0.995025	3.00407	0.14429	1	1	1	TOP2A; HELLS;
Up-regulated DEGs	Biological pathway	Sumoylation by RanBP2 regulates transcriptional repression	1	15	0.497512	6.43728	0.145868	1	1	1	NUP210;
Up-regulated DEGs	Biological pathway	Insulin Pathway	17	1285	8.45771	1.26637	0.188813	1	1	1	SPP1; MMP1; KRT8; CCNB1; CDK1; SLC9A3R1; E2F5; CXCR4; CCNA2; TK1; KPNA2; FN1; PCNA; PLAUR; NME1; EDN2; NOD2;
Up-regulated DEGs	Biological pathway	C-MYC pathway	3	149	1.49254	1.93247	0.204643	1	1	1	CCNB1; TK1; NME1;
Up-regulated DEGs	Biological pathway	Signaling events mediated by HDAC Class II	1	38	0.497512	2.54206	0.329458	1	1	1	NUP210;
Up-regulated DEGs	Biological pathway	Stabilization and expansion of the E-cadherin adherens junction	3	275	1.49254	1.04708	0.550625	1	1	1	SPP1; PLAUR; NME1;
Up-regulated DEGs	Biological pathway	Glypican 3 network	1	206	0.497512	0.469024	0.886529	1	1	1	CTHRC1;
Up-regulated DEGs	Biological pathway	Nectin adhesion pathway	17	1292	8.45771	1.25951	0.19469	1	1	1	SPP1; MMP1; KRT8; CCNB1; CDK1; SLC9A3R1; E2F5; CXCR4; CCNA2; TK1; KPNA2; FN1; PCNA; PLAUR; NME1; EDN2; NOD2;
Up-regulated DEGs	Biological pathway	FGF signaling pathway	2	48	0.995025	4.00522	0.0897293	1	1	1	SPP1; PLAUR;
Up-regulated DEGs	Biological pathway	Aurora B signaling	9	41	4.47761	21.0183	3.26542e-10	5.44671e-07	6.0519e-08	3.00478e-07	KIF20A; NDC80; NCAPG; KIF23; AURKA; KIF2C; RACGAP1; SMC4; CDCA8;
Up-regulated DEGs	Biological pathway	CD40/CD40L signaling	1	58	0.497512	1.66564	0.456834	1	1	1	NOD2;
Up-regulated DEGs	Biological pathway	TRAIL signaling pathway	18	1325	8.95522	1.30034	0.153237	1	1	1	SPP1; MMP1; LMNB1; KRT8; CCNB1; CDK1; SLC9A3R1; E2F5; CXCR4; CCNA2; TK1; KPNA2; FN1; PCNA; PLAUR; NME1; EDN2; NOD2;
Up-regulated DEGs	Biological pathway	LPA receptor mediated events	1	100	0.497512	0.966139	0.651275	1	1	1	NOD2;
Up-regulated DEGs	Biological pathway	IGF1 pathway	17	1288	8.45771	1.26342	0.191321	1	1	1	SPP1; MMP1; KRT8; CCNB1; CDK1; SLC9A3R1; E2F5; CXCR4; CCNA2; TK1; KPNA2; FN1; PCNA; PLAUR; NME1; EDN2; NOD2;
Up-regulated DEGs	Biological pathway	PLK1 signaling events	13	104	6.46766	11.9664	6.40218e-11	1.06788e-07	1.52555e-08	7.57436e-08	KIF20A; TPX2; BUB1B; CCNB1; PRC1; CDK1; NDC80; DLGAP5; CDC20; CENPU; AURKA; ERCC6L; NOD2;
Up-regulated DEGs	Biological pathway	Lissencephaly gene (LIS1) in neuronal migration and development	1	31	0.497512	3.11589	0.278185	1	1	1	LRP8;
Up-regulated DEGs	Biological pathway	ATF-2 transcription factor network	1	59	0.497512	1.63741	0.462529	1	1	1	CCNA2;
Up-regulated DEGs	Biological pathway	HIF-1-alpha transcription factor network	1	66	0.497512	1.46377	0.500761	1	1	1	CXCR4;
Up-regulated DEGs	Biological pathway	CDC42 signaling events	10	755	4.97512	1.26836	0.266509	1	1	1	MMP1; KRT8; CDK1; E2F5; CXCR4; CCNA2; KPNA2; RACGAP1; EZR; PLAUR;
Up-regulated DEGs	Biological pathway	Signaling events mediated by Hepatocyte Growth Factor Receptor (c-Met)	17	1290	8.45771	1.26146	0.193002	1	1	1	SPP1; MMP1; KRT8; CCNB1; CDK1; SLC9A3R1; E2F5; CXCR4; CCNA2; TK1; KPNA2; FN1; PCNA; PLAUR; NME1; EDN2; NOD2;
Up-regulated DEGs	Biological pathway	Glypican 1 network	17	1296	8.45771	1.25562	0.198088	1	1	1	SPP1; MMP1; KRT8; CCNB1; CDK1; SLC9A3R1; E2F5; CXCR4; CCNA2; TK1; KPNA2; FN1; PCNA; PLAUR; NME1; EDN2; NOD2;
Up-regulated DEGs	Biological pathway	Validated targets of C-MYC transcriptional activation	3	81	1.49254	3.55459	0.0530535	1	0.749943	1	CCNB1; TK1; NME1;
Up-regulated DEGs	Biological pathway	N-cadherin signaling events	3	251	1.49254	1.1472	0.489297	1	1	1	SPP1; PLAUR; NME1;
Up-regulated DEGs	Biological pathway	VEGFR3 signaling in lymphatic endothelium	1	25	0.497512	3.8634	0.231143	1	1	1	FN1;
Up-regulated DEGs	Biological pathway	PDGF receptor signaling network	17	1290	8.45771	1.26146	0.193002	1	1	1	SPP1; MMP1; KRT8; CCNB1; CDK1; SLC9A3R1; E2F5; CXCR4; CCNA2; TK1; KPNA2; FN1; PCNA; PLAUR; NME1; EDN2; NOD2;
Up-regulated DEGs	Biological pathway	EphrinB-EPHB pathway	1	60	0.497512	1.61013	0.468164	1	1	1	CXCR4;
Up-regulated DEGs	Biological pathway	Integrin family cell surface interactions	20	1375	9.95025	1.3922	0.0836966	1	1	1	SPP1; SDC1; COL11A1; MMP1; KRT8; CCNB1; CDK1; SLC9A3R1; E2F5; CXCR4; CCNA2; TK1; KPNA2; FN1; MDK; PCNA; PLAUR; NME1; EDN2; NOD2;
Up-regulated DEGs	Biological pathway	IL1-mediated signaling events	3	234	1.49254	1.23053	0.443528	1	1	1	KRT8; KPNA2; NOD2;
Up-regulated DEGs	Biological pathway	Caspase cascade in apoptosis	1	52	0.497512	1.85779	0.421384	1	1	1	LMNB1;
Up-regulated DEGs	Biological pathway	Fanconi anemia pathway	3	48	1.49254	5.99786	0.0137807	1	0.302451	1	UBE2T; FANCI; RMI1;
Up-regulated DEGs	Biological pathway	BARD1 signaling events	2	29	0.995025	6.62842	0.0366877	1	0.610253	1	PCNA; BARD1;
Up-regulated DEGs	Biological pathway	Internalization of ErbB1	17	1285	8.45771	1.26637	0.188813	1	1	1	SPP1; MMP1; KRT8; CCNB1; CDK1; SLC9A3R1; E2F5; CXCR4; CCNA2; TK1; KPNA2; FN1; PCNA; PLAUR; NME1; EDN2; NOD2;
Up-regulated DEGs	Biological pathway	TGF-beta receptor signaling	3	305	1.49254	0.944092	0.620876	1	1	1	KRT8; E2F5; KPNA2;
Up-regulated DEGs	Biological pathway	Posttranslational regulation of adherens junction stability and dissassembly	3	231	1.49254	1.24652	0.435283	1	1	1	SPP1; PLAUR; NME1;
Up-regulated DEGs	Biological pathway	Signaling events mediated by TCPTP	1	92	0.497512	1.05014	0.620534	1	1	1	KPNA2;
Up-regulated DEGs	Biological pathway	Signaling events mediated by VEGFR1 and VEGFR2	17	1293	8.45771	1.25853	0.195537	1	1	1	SPP1; MMP1; KRT8; CCNB1; CDK1; SLC9A3R1; E2F5; CXCR4; CCNA2; TK1; KPNA2; FN1; PCNA; PLAUR; NME1; EDN2; NOD2;
Up-regulated DEGs	Biological pathway	Beta1 integrin cell surface interactions	19	1348	9.45274	1.34912	0.113124	1	1	1	SPP1; COL11A1; MMP1; KRT8; CCNB1; CDK1; SLC9A3R1; E2F5; CXCR4; CCNA2; TK1; KPNA2; FN1; MDK; PCNA; PLAUR; NME1; EDN2; NOD2;
Up-regulated DEGs	Biological pathway	Thromboxane A2 receptor signaling	1	54	0.497512	1.78899	0.433449	1	1	1	SLC9A3R1;
Up-regulated DEGs	Biological pathway	Urokinase-type plasminogen activator (uPA) and uPAR-mediated signaling	17	1285	8.45771	1.26637	0.188813	1	1	1	SPP1; MMP1; KRT8; CCNB1; CDK1; SLC9A3R1; E2F5; CXCR4; CCNA2; TK1; KPNA2; FN1; PCNA; PLAUR; NME1; EDN2; NOD2;
Up-regulated DEGs	Biological pathway	TCR signaling in na&#xef;ve CD8+ T cells	1	127	0.497512	0.760756	0.737855	1	1	1	NOD2;
Up-regulated DEGs	Biological pathway	Reelin signaling pathway	1	29	0.497512	3.3307	0.262831	1	1	1	LRP8;
Up-regulated DEGs	Biological pathway	Signaling mediated by p38-alpha and p38-beta	1	50	0.497512	1.93209	0.409063	1	1	1	KRT8;
Up-regulated DEGs	Biological pathway	Signaling by Aurora kinases	12	98	5.97015	11.7229	4.52827e-10	7.55315e-07	7.55315e-08	3.75015e-07	KIF20A; TPX2; NDC80; DLGAP5; NCAPG; KIF23; AURKA; KIF2C; RACGAP1; SMC4; NOD2; CDCA8;
Up-regulated DEGs	Biological pathway	S1P3 pathway	1	29	0.497512	3.3307	0.262831	1	1	1	CXCR4;
Up-regulated DEGs	Biological pathway	Validated nuclear estrogen receptor alpha network	2	64	0.995025	3.00407	0.14429	1	1	1	TRIM59; PCNA;
Up-regulated DEGs	Biological pathway	Polo-like kinase signaling events in the cell cycle	13	109	6.46766	11.4175	1.16909e-10	1.95005e-07	2.43756e-08	1.21025e-07	KIF20A; TPX2; BUB1B; CCNB1; PRC1; CDK1; NDC80; DLGAP5; CDC20; CENPU; AURKA; ERCC6L; NOD2;
Up-regulated DEGs	Biological pathway	IFN-gamma pathway	17	1293	8.45771	1.25853	0.195537	1	1	1	SPP1; MMP1; KRT8; CCNB1; CDK1; SLC9A3R1; E2F5; CXCR4; CCNA2; TK1; KPNA2; FN1; PCNA; PLAUR; NME1; EDN2; NOD2;
Up-regulated DEGs	Biological pathway	Regulation of RAC1 activity	3	205	1.49254	1.4046	0.362288	1	1	1	CCNA2; RACGAP1; EZR;
Up-regulated DEGs	Biological pathway	PAR1-mediated thrombin signaling events	17	1296	8.45771	1.25562	0.198088	1	1	1	SPP1; MMP1; KRT8; CCNB1; CDK1; SLC9A3R1; E2F5; CXCR4; CCNA2; TK1; KPNA2; FN1; PCNA; PLAUR; NME1; EDN2; NOD2;
Up-regulated DEGs	Biological pathway	Beta3 integrin cell surface interactions	4	43	1.99005	8.91942	0.00103926	1	0.0353772	0.175648	SPP1; SDC1; FN1; PLAUR;
Up-regulated DEGs	Biological pathway	Noncanonical Wnt signaling pathway	1	182	0.497512	0.53087	0.853606	1	1	1	CTHRC1;
Up-regulated DEGs	Biological pathway	Regulation of p38-alpha and p38-beta	2	164	0.995025	1.17243	0.513245	1	1	1	KRT8; KPNA2;
Up-regulated DEGs	Biological pathway	Alpha4 beta1 integrin signaling events	3	33	1.49254	8.72334	0.00487282	1	0.13776	0.683981	SPP1; FN1; MDK;
Up-regulated DEGs	Biological pathway	PDGFR-beta signaling pathway	17	1285	8.45771	1.26637	0.188813	1	1	1	SPP1; MMP1; KRT8; CCNB1; CDK1; SLC9A3R1; E2F5; CXCR4; CCNA2; TK1; KPNA2; FN1; PCNA; PLAUR; NME1; EDN2; NOD2;
Up-regulated DEGs	Biological pathway	p63 transcription factor network	3	105	1.49254	2.74219	0.0976219	1	1	1	TOP2A; EVPL; HELLS;
Up-regulated DEGs	Biological pathway	E-cadherin signaling in the nascent adherens junction	3	275	1.49254	1.04708	0.550625	1	1	1	SPP1; PLAUR; NME1;
Up-regulated DEGs	Biological pathway	Integrin-linked kinase signaling	9	654	4.47761	1.31796	0.246371	1	1	1	MMP1; KRT8; CDK1; E2F5; CXCR4; CCNA2; AURKA; KPNA2; PLAUR;
Up-regulated DEGs	Biological pathway	Ephrin B reverse signaling	1	30	0.497512	3.21971	0.270548	1	1	1	CXCR4;
Up-regulated DEGs	Biological pathway	p38 MAPK signaling pathway	2	189	0.995025	1.01736	0.590041	1	1	1	KRT8; KPNA2;
Up-regulated DEGs	Biological pathway	EGF receptor (ErbB1) signaling pathway	17	1285	8.45771	1.26637	0.188813	1	1	1	SPP1; MMP1; KRT8; CCNB1; CDK1; SLC9A3R1; E2F5; CXCR4; CCNA2; TK1; KPNA2; FN1; PCNA; PLAUR; NME1; EDN2; NOD2;
Up-regulated DEGs	Biological pathway	p75(NTR)-mediated signaling	1	178	0.497512	0.542799	0.847262	1	1	1	NOD2;
Up-regulated DEGs	Biological pathway	Thrombin/protease-activated receptor (PAR) pathway	17	1297	8.45771	1.25465	0.198942	1	1	1	SPP1; MMP1; KRT8; CCNB1; CDK1; SLC9A3R1; E2F5; CXCR4; CCNA2; TK1; KPNA2; FN1; PCNA; PLAUR; NME1; EDN2; NOD2;
Up-regulated DEGs	Biological pathway	Class I PI3K signaling events	17	1285	8.45771	1.26637	0.188813	1	1	1	SPP1; MMP1; KRT8; CCNB1; CDK1; SLC9A3R1; E2F5; CXCR4; CCNA2; TK1; KPNA2; FN1; PCNA; PLAUR; NME1; EDN2; NOD2;
Up-regulated DEGs	Biological pathway	Arf6 signaling events	17	1285	8.45771	1.26637	0.188813	1	1	1	SPP1; MMP1; KRT8; CCNB1; CDK1; SLC9A3R1; E2F5; CXCR4; CCNA2; TK1; KPNA2; FN1; PCNA; PLAUR; NME1; EDN2; NOD2;
Up-regulated DEGs	Biological pathway	Plasma membrane estrogen receptor signaling	17	1298	8.45771	1.25368	0.199798	1	1	1	SPP1; MMP1; KRT8; CCNB1; CDK1; SLC9A3R1; E2F5; CXCR4; CCNA2; TK1; KPNA2; FN1; PCNA; PLAUR; NME1; EDN2; NOD2;
Up-regulated DEGs	Biological pathway	FoxO family signaling	1	49	0.497512	1.97151	0.402805	1	1	1	CCNB1;
Up-regulated DEGs	Biological pathway	IL2-mediated signaling events	2	115	0.995025	1.67195	0.338696	1	1	1	CCNA2; NOD2;
Up-regulated DEGs	Biological pathway	FAS (CD95) signaling pathway	3	130	1.49254	2.21489	0.155308	1	1	1	LMNB1; EZR; NOD2;
Up-regulated DEGs	Biological pathway	C-MYB transcription factor network	1	84	0.497512	1.15014	0.587098	1	1	1	CCNB1;
Up-regulated DEGs	Biological pathway	p73 transcription factor network	4	78	1.99005	4.91763	0.00905245	1	0.217027	1	CCNB1; CDK1; CCNE2; CCNA2;
Up-regulated DEGs	Biological pathway	Signaling events mediated by HDAC Class III	1	39	0.497512	2.47689	0.336481	1	1	1	HIST1H4H;
Up-regulated DEGs	Biological pathway	FOXM1 transcription factor network	6	42	2.98507	13.6862	4.64034e-06	0.00774009	0.000387004	0.00192148	NEK2; CCNB1; CDK1; FOXM1; CCNA2; CENPF;
Up-regulated DEGs	Biological pathway	IL3-mediated signaling events	17	1292	8.45771	1.25951	0.19469	1	1	1	SPP1; MMP1; KRT8; CCNB1; CDK1; SLC9A3R1; E2F5; CXCR4; CCNA2; TK1; KPNA2; FN1; PCNA; PLAUR; NME1; EDN2; NOD2;
Up-regulated DEGs	Biological pathway	AP-1 transcription factor network	8	621	3.9801	1.23394	0.32425	1	1	1	MMP1; KRT8; CDK1; E2F5; CXCR4; CCNA2; KPNA2; PLAUR;
Up-regulated DEGs	Biological pathway	Signaling events regulated by Ret tyrosine kinase	1	69	0.497512	1.40014	0.516307	1	1	1	NOD2;
Up-regulated DEGs	Biological pathway	Hypoxic and oxygen homeostasis regulation of HIF-1-alpha	1	80	0.497512	1.20764	0.569296	1	1	1	CXCR4;
Up-regulated DEGs	Biological pathway	amb2 Integrin signaling	1	40	0.497512	2.41499	0.34343	1	1	1	PLAUR;
Up-regulated DEGs	Biological pathway	Glucocorticoid receptor signaling	1	85	0.497512	1.13661	0.591433	1	1	1	MMP1;
Up-regulated DEGs	Biological pathway	mTOR signaling pathway	17	1285	8.45771	1.26637	0.188813	1	1	1	SPP1; MMP1; KRT8; CCNB1; CDK1; SLC9A3R1; E2F5; CXCR4; CCNA2; TK1; KPNA2; FN1; PCNA; PLAUR; NME1; EDN2; NOD2;
Up-regulated DEGs	Biological pathway	RAC1 signaling pathway	3	205	1.49254	1.4046	0.362288	1	1	1	CCNA2; RACGAP1; EZR;
Up-regulated DEGs	Biological pathway	ErbB receptor signaling network	17	1308	8.45771	1.2441	0.208454	1	1	1	SPP1; MMP1; KRT8; CCNB1; CDK1; SLC9A3R1; E2F5; CXCR4; CCNA2; TK1; KPNA2; FN1; PCNA; PLAUR; NME1; EDN2; NOD2;
Up-regulated DEGs	Biological pathway	Signaling events mediated by focal adhesion kinase	17	1285	8.45771	1.26637	0.188813	1	1	1	SPP1; MMP1; KRT8; CCNB1; CDK1; SLC9A3R1; E2F5; CXCR4; CCNA2; TK1; KPNA2; FN1; PCNA; PLAUR; NME1; EDN2; NOD2;
Up-regulated DEGs	Biological pathway	VEGF and VEGFR signaling network	17	1301	8.45771	1.25079	0.202377	1	1	1	SPP1; MMP1; KRT8; CCNB1; CDK1; SLC9A3R1; E2F5; CXCR4; CCNA2; TK1; KPNA2; FN1; PCNA; PLAUR; NME1; EDN2; NOD2;
Up-regulated DEGs	Biological pathway	Glucocorticoid receptor regulatory network	1	80	0.497512	1.20764	0.569296	1	1	1	MMP1;
Up-regulated DEGs	Biological pathway	Alpha9 beta1 integrin signaling events	17	1302	8.45771	1.24983	0.203239	1	1	1	SPP1; MMP1; KRT8; CCNB1; CDK1; SLC9A3R1; E2F5; CXCR4; CCNA2; TK1; KPNA2; FN1; PCNA; PLAUR; NME1; EDN2; NOD2;
Up-regulated DEGs	Biological pathway	Syndecan-2-mediated signaling events	4	77	1.99005	4.98149	0.0086575	1	0.217027	1	SPP1; FN1; EZR; PLAUR;
Up-regulated DEGs	Biological pathway	ALK1 pathway	4	324	1.99005	1.18399	0.439853	1	1	1	KRT8; E2F5; KPNA2; INHBA;
Up-regulated DEGs	Biological pathway	Arf6 downstream pathway	17	1285	8.45771	1.26637	0.188813	1	1	1	SPP1; MMP1; KRT8; CCNB1; CDK1; SLC9A3R1; E2F5; CXCR4; CCNA2; TK1; KPNA2; FN1; PCNA; PLAUR; NME1; EDN2; NOD2;
Up-regulated DEGs	Biological pathway	Role of Calcineurin-dependent NFAT signaling in lymphocytes	1	95	0.497512	1.01698	0.632366	1	1	1	KPNA2;
Up-regulated DEGs	Biological pathway	Validated transcriptional targets of AP1 family members Fra1 and Fra2	3	134	1.49254	2.14878	0.165369	1	1	1	MMP1; CCNA2; PLAUR;
Up-regulated DEGs	Biological pathway	CXCR4-mediated signaling events	2	190	0.995025	1.012	0.592919	1	1	1	CXCR4; NOD2;
Up-regulated DEGs	Biological pathway	S1P1 pathway	17	1285	8.45771	1.26637	0.188813	1	1	1	SPP1; MMP1; KRT8; CCNB1; CDK1; SLC9A3R1; E2F5; CXCR4; CCNA2; TK1; KPNA2; FN1; PCNA; PLAUR; NME1; EDN2; NOD2;
Up-regulated DEGs	Biological pathway	ATM pathway	15	307	7.46269	4.67724	8.71309e-07	0.00145334	0.00010381	0.000515419	RRM2; SPP1; CCNB1; CDK1; E2F5; UBE2T; CCNE2; CCNA2; TK1; FANCI; RMI1; PCNA; MCM2; TYMS; EDN2;
Up-regulated DEGs	Biological pathway	TNF receptor signaling pathway	4	299	1.99005	1.28298	0.381155	1	1	1	LMNB1; KRT8; KPNA2; NOD2;
Up-regulated DEGs	Biological pathway	p53 pathway	5	189	2.48756	2.5358	0.04866	1	0.718273	1	SPP1; CCNB1; CCNA2; PCNA; EDN2;
Up-regulated DEGs	Biological pathway	ErbB1 downstream signaling	17	1285	8.45771	1.26637	0.188813	1	1	1	SPP1; MMP1; KRT8; CCNB1; CDK1; SLC9A3R1; E2F5; CXCR4; CCNA2; TK1; KPNA2; FN1; PCNA; PLAUR; NME1; EDN2; NOD2;
Up-regulated DEGs	Biological pathway	EGFR-dependent Endothelin signaling events	17	1286	8.45771	1.26538	0.189647	1	1	1	SPP1; MMP1; KRT8; CCNB1; CDK1; SLC9A3R1; E2F5; CXCR4; CCNA2; TK1; KPNA2; FN1; PCNA; PLAUR; NME1; EDN2; NOD2;
Up-regulated DEGs	Biological pathway	Syndecan-4-mediated signaling events	4	209	1.99005	1.83544	0.175889	1	1	1	CXCR4; CTHRC1; FN1; MDK;
Up-regulated DEGs	Biological pathway	ATR signaling pathway	9	250	4.47761	3.4477	0.00130193	1	0.0425807	0.211414	SPP1; CCNB1; UBE2T; CCNA2; FANCI; RMI1; PCNA; MCM2; EDN2;
Up-regulated DEGs	Biological pathway	Regulation of nuclear SMAD2/3 signaling	3	305	1.49254	0.944092	0.620876	1	1	1	KRT8; E2F5; KPNA2;
Up-regulated DEGs	Biological pathway	ALK1 signaling events	4	321	1.99005	1.19505	0.432878	1	1	1	KRT8; E2F5; KPNA2; INHBA;
Up-regulated DEGs	Biological pathway	Angiopoietin receptor Tie2-mediated signaling	1	50	0.497512	1.93209	0.409063	1	1	1	FN1;
Up-regulated DEGs	Biological pathway	Arf6 trafficking events	17	1285	8.45771	1.26637	0.188813	1	1	1	SPP1; MMP1; KRT8; CCNB1; CDK1; SLC9A3R1; E2F5; CXCR4; CCNA2; TK1; KPNA2; FN1; PCNA; PLAUR; NME1; EDN2; NOD2;
Up-regulated DEGs	Biological pathway	E-cadherin signaling events	3	280	1.49254	1.02838	0.562852	1	1	1	SPP1; PLAUR; NME1;
Up-regulated DEGs	Biological pathway	Endothelins	17	1304	8.45771	1.24792	0.204971	1	1	1	SPP1; MMP1; KRT8; CCNB1; CDK1; SLC9A3R1; E2F5; CXCR4; CCNA2; TK1; KPNA2; FN1; PCNA; PLAUR; NME1; EDN2; NOD2;
Up-regulated DEGs	Biological pathway	Beta5 beta6 beta7 and beta8 integrin cell surface interactions	3	17	1.49254	16.9287	0.000686632	1	0.0254511	0.126365	SDC1; FN1; PLAUR;
Up-regulated DEGs	Biological pathway	Regulation of retinoblastoma protein	1	66	0.497512	1.46377	0.500761	1	1	1	CCNA2;
Up-regulated DEGs	Biological pathway	TCR signaling in na&#xef;ve CD4+ T cells	1	133	0.497512	0.726439	0.753977	1	1	1	NOD2;
Up-regulated DEGs	Biological pathway	E2F transcription factor network	7	73	3.48259	9.18539	1.11617e-05	0.0186178	0.000737382	0.00366111	RRM2; CDK1; E2F5; CCNE2; CCNA2; TK1; TYMS;
Up-regulated DEGs	Biological pathway	IL5-mediated signaling events	17	1289	8.45771	1.26244	0.192161	1	1	1	SPP1; MMP1; KRT8; CCNB1; CDK1; SLC9A3R1; E2F5; CXCR4; CCNA2; TK1; KPNA2; FN1; PCNA; PLAUR; NME1; EDN2; NOD2;
Up-regulated DEGs	Biological pathway	IL23-mediated signaling events	1	66	0.497512	1.46377	0.500761	1	1	1	NOD2;
Up-regulated DEGs	Biological pathway	Direct p53 effectors	4	138	1.99005	2.77969	0.0569958	1	0.790116	1	SPP1; CCNB1; PCNA; EDN2;
Up-regulated DEGs	Biological pathway	Retinoic acid receptors-mediated signaling	1	47	0.497512	2.05538	0.39009	1	1	1	CDK1;
Up-regulated DEGs	Biological pathway	IL12-mediated signaling events	1	111	0.497512	0.870404	0.689537	1	1	1	NOD2;
Up-regulated DEGs	Biological pathway	IL2 signaling events mediated by PI3K	1	67	0.497512	1.44193	0.505998	1	1	1	NOD2;
Up-regulated DEGs	Biological pathway	Sphingosine 1-phosphate (S1P) pathway	17	1308	8.45771	1.2441	0.208454	1	1	1	SPP1; MMP1; KRT8; CCNB1; CDK1; SLC9A3R1; E2F5; CXCR4; CCNA2; TK1; KPNA2; FN1; PCNA; PLAUR; NME1; EDN2; NOD2;
Up-regulated DEGs	Biological pathway	Proteoglycan syndecan-mediated signaling events	21	1342	10.4478	1.49773	0.0417387	1	0.638718	1	SPP1; SDC1; MMP1; KRT8; CCNB1; CDK1; SLC9A3R1; E2F5; CXCR4; CCNA2; TK1; CTHRC1; KPNA2; FN1; EZR; MDK; PCNA; PLAUR; NME1; EDN2; NOD2;
Up-regulated DEGs	Biological pathway	Glypican 2 network	1	2	0.497512	48.0714	0.0207961	1	0.394181	1	MDK;
Up-regulated DEGs	Biological pathway	BMP receptor signaling	2	226	0.995025	0.850805	0.686625	1	1	1	KRT8; KPNA2;
Up-regulated DEGs	Biological pathway	Endogenous TLR signaling	2	57	0.995025	3.37293	0.11961	1	1	1	BGN; NOD2;
Up-regulated DEGs	Biological pathway	Aurora A signaling	4	64	1.99005	5.99319	0.00451347	1	0.133133	0.661007	TPX2; DLGAP5; AURKA; NOD2;
Up-regulated DEGs	Biological pathway	RhoA signaling pathway	3	205	1.49254	1.4046	0.362288	1	1	1	CCNA2; RACGAP1; EZR;
Up-regulated DEGs	Biological pathway	Class I PI3K signaling events mediated by Akt	17	1285	8.45771	1.26637	0.188813	1	1	1	SPP1; MMP1; KRT8; CCNB1; CDK1; SLC9A3R1; E2F5; CXCR4; CCNA2; TK1; KPNA2; FN1; PCNA; PLAUR; NME1; EDN2; NOD2;
Up-regulated DEGs	Biological pathway	LKB1 signaling events	18	1305	8.95522	1.32027	0.139186	1	1	1	SPP1; MMP1; KRT8; CCNB1; CDK1; SLC9A3R1; E2F5; CXCR4; CCNA2; TK1; KPNA2; FN1; EZR; PCNA; PLAUR; NME1; EDN2; NOD2;
Up-regulated DEGs	Biological pathway	Regulation of RhoA activity	3	205	1.49254	1.4046	0.362288	1	1	1	CCNA2; RACGAP1; EZR;
Up-regulated DEGs	Biological pathway	Signaling events mediated by PRL	1	23	0.497512	4.1992	0.214795	1	1	1	CCNA2;
Up-regulated DEGs	Biological pathway	AndrogenReceptor	1	78	0.497512	1.23861	0.560111	1	1	1	CDK1;
Up-regulated DEGs	Biological pathway	Wnt	1	82	0.497512	1.17819	0.57829	1	1	1	CDK1;
Up-regulated DEGs	Biological pathway	Hedgehog	2	16	0.995025	12.0107	0.0118469	1	0.270693	1	CCNB1; CDK1;
Up-regulated DEGs	Biological pathway	TNF alpha/NF-kB	1	171	0.497512	0.565017	0.835493	1	1	1	KPNA2;
Up-regulated DEGs	Biological pathway	TGFBR	2	125	0.995025	1.5382	0.376408	1	1	1	CDK1; E2F5;
Up-regulated DEGs	Biological pathway	ID	1	14	0.497512	6.89676	0.136839	1	1	1	CCNA2;
Up-regulated DEGs	Biological pathway	EGFR1	2	138	0.995025	1.39331	0.424051	1	1	1	KRT8; PTK6;
Up-regulated DEGs	Biological pathway	Mesenchymal-to-epithelial transition	23	223	11.4428	9.87084	1.54986e-16	2.58517e-13	8.61722e-14	4.27846e-13	S100P; RAB25; SDC1; ESRP1; S100A14; KRT8; SPAG1; TPD52; SLC44A4; EPN3; CORO2A; SLC9A3R1; SPINT2; PRSS8; PTK6; AP1M2; CLDN7; EVPL; ERMP1; LLGL2; EZR; VAMP8; CYB561;
Up-regulated DEGs	Biological pathway	Epithelial-to-mesenchymal transition	3	185	1.49254	1.55644	0.305184	1	1	1	CXCR4; FN1; BGN;
Down-regulated DEGs	Molecular function	Molecular function unknown	34	5685	29.5652	1.00027	0.535138	1	1	1	DEFB132; CIDEC; PLIN4; CIDEA; CHRDL1; FHL1; TNMD; TMEM100; C2orf40; LRRN4CL; SEMA3G; ANKRD29; PLAC9; PALMD; APCDD1; SCARA5; CCDC178; SRPX; BTNL9; NRN1; MICU3; IL33; FAM149A; RERGL; SPRY2; SEL1L2; FAM162B; EMCN; ITM2A; TSHZ2; GPC3; LHFP; CRYBG3; LRFN5;
Down-regulated DEGs	Molecular function	Protease inhibitor activity	2	94	1.73913	3.57492	0.108827	1	1	1	TIMP4; ITIH5;
Down-regulated DEGs	Molecular function	Acyltransferase activity	1	80	0.869565	2.11067	0.38174	1	1	1	GPAM;
Down-regulated DEGs	Molecular function	Cell adhesion molecule activity	5	356	4.34783	2.35299	0.0626865	1	1	1	AOC3; IGFBP6; PCDH9; JAM2; CLDN5;
Down-regulated DEGs	Molecular function	Transporter activity	6	576	5.21739	1.74457	0.131467	1	1	1	NIPSNAP3B; RBP7; PLSCR4; MT1M; ABCA9; RASSF9;
Down-regulated DEGs	Molecular function	ATPase activity	2	111	1.73913	3.02746	0.142639	1	1	1	ATP1A2; FIGN;
Down-regulated DEGs	Molecular function	Catalytic activity	8	532	6.95652	2.51743	0.0146028	1	0.998736	1	ADH1C; MAOA; FMO2; ACADL; CA4; PDK4; ADH1B; CKMT2;
Down-regulated DEGs	Molecular function	Oxidoreductase activity	1	161	0.869565	1.04885	0.620826	1	1	1	COX7A1;
Down-regulated DEGs	Molecular function	Hydrolase activity	2	203	1.73913	1.65547	0.343051	1	1	1	KLB; ASPA;
Down-regulated DEGs	Molecular function	Serine-type peptidase activity	1	98	0.869565	1.72304	0.445293	1	1	1	CFD;
Down-regulated DEGs	Molecular function	Receptor binding	1	129	0.869565	1.30901	0.539923	1	1	1	BMP2;
Down-regulated DEGs	Molecular function	Structural molecule activity	2	269	1.73913	1.24931	0.479829	1	1	1	CAV1; MYOM1;
Down-regulated DEGs	Molecular function	Structural constituent of cytoskeleton	1	137	0.869565	1.23257	0.561625	1	1	1	SYNM;
Down-regulated DEGs	Molecular function	Cytoskeletal protein binding	1	218	0.869565	0.77462	0.731542	1	1	1	CORO2B;
Down-regulated DEGs	Molecular function	Receptor signaling protein serine/threonine kinase activity	1	14	0.869565	12.0539	0.0805717	1	1	1	ACVR1C;
Down-regulated DEGs	Molecular function	Metallopeptidase activity	2	101	1.73913	3.32717	0.122476	1	1	1	MME; ADAMTS5;
Down-regulated DEGs	Molecular function	G-protein coupled receptor activity	3	736	2.6087	0.683796	0.821406	1	1	1	GPR146; ADRB2; EDNRB;
Down-regulated DEGs	Molecular function	Cytoskeletal anchoring activity	1	39	0.869565	4.32902	0.208766	1	1	1	AKAP12;
Down-regulated DEGs	Molecular function	Transcription regulator activity	4	832	3.47826	0.80586	0.738543	1	1	1	DMRT2; HOXA5; PLAGL1; SOX7;
Down-regulated DEGs	Molecular function	Extracellular matrix structural constituent	1	166	0.869565	1.01726	0.632124	1	1	1	VIT;
Down-regulated DEGs	Molecular function	Receptor activity	3	361	2.6087	1.39409	0.36675	1	1	1	LYVE1; CD36; TGFBR3;
Down-regulated DEGs	Molecular function	Ligand-dependent nuclear receptor activity	1	35	0.869565	4.82362	0.189516	1	1	1	NR3C2;
Down-regulated DEGs	Molecular function	Transcription factor activity	5	842	4.34783	0.994866	0.570267	1	1	1	PPARG; HLF; EBF1; FOSB; CREB5;
Down-regulated DEGs	Molecular function	Receptor signaling complex scaffold activity	1	322	0.869565	0.52444	0.857408	1	1	1	IRS2;
Down-regulated DEGs	Molecular function	Calcium ion binding	2	185	1.73913	1.81654	0.303585	1	1	1	ANXA1; CASQ2;
Down-regulated DEGs	Molecular function	Lipase activity	1	19	0.869565	8.88348	0.107759	1	1	1	LPL;
Down-regulated DEGs	Molecular function	Growth factor activity	3	110	2.6087	4.57486	0.0283323	1	1	1	GDF10; FGF2; ANGPTL1;
Down-regulated DEGs	Molecular function	Protein binding	1	182	0.869565	0.927833	0.666081	1	1	1	MRAP;
Down-regulated DEGs	Molecular function	RNA binding	1	366	0.869565	0.461394	0.891011	1	1	1	RBMS3;
Down-regulated DEGs	Molecular function	GTPase activity	1	222	0.869565	0.760664	0.73798	1	1	1	GNG11;
Down-regulated DEGs	Molecular function	Methyltransferase activity	1	59	0.869565	2.8618	0.298427	1	1	1	INMT;
Down-regulated DEGs	Molecular function	DNA binding	1	654	0.869565	0.258215	0.981522	1	1	1	ZBTB16;
Down-regulated DEGs	Molecular function	Auxiliary transport protein activity	3	333	2.6087	1.51131	0.320952	1	1	1	ABCA6; SLC16A7; ABCA8;
Down-regulated DEGs	Molecular function	Voltage-gated ion channel activity	1	130	0.869565	1.29894	0.542693	1	1	1	SCN4B;
Down-regulated DEGs	Molecular function	Antigen binding	1	42	0.869565	4.01988	0.222906	1	1	1	IGSF10;
Down-regulated DEGs	Molecular function	Phosphoric diester hydrolase activity	1	29	0.869565	5.82127	0.159766	1	1	1	ENPP2;
Down-regulated DEGs	Molecular function	Cytokine activity	2	107	1.73913	3.14062	0.134489	1	1	1	LEP; TSLP;
Down-regulated DEGs	Molecular function	Enzyme regulator activity	1	13	0.869565	12.9804	0.0750364	1	1	1	PPP1R14A;
Down-regulated DEGs	Molecular function	Storage protein	1	3	0.869565	56.1046	0.0178346	1	0.998736	1	PLIN1;
Down-regulated DEGs	Molecular function	Glutathione transferase activity	1	21	0.869565	8.03784	0.11841	1	1	1	GSTM5;
Down-regulated DEGs	Molecular function	Complement binding	1	3	0.869565	56.1046	0.0178346	1	0.998736	1	CFH;
Down-regulated DEGs	Molecular function	Carrier activity	1	3	0.869565	56.1046	0.0178346	1	0.998736	1	SLC19A3;
Down-regulated DEGs	Biological process	Biological_process unknown	25	4731	21.7391	0.883901	0.793222	1	1	1	DEFB132; PLIN4; TMEM100; C2orf40; MRAP; LRRN4CL; ANKRD29; PLAC9; APCDD1; SCARA5; IGSF10; CCDC178; SRPX; BTNL9; MICU3; IL33; FAM149A; RERGL; SEL1L2; FAM162B; EMCN; TSHZ2; LHFP; CRYBG3; LRFN5;
Down-regulated DEGs	Biological process	Protein metabolism	4	1323	3.47826	0.506787	0.960519	1	1	1	TIMP4; ITIH5; MME; ADAMTS5;
Down-regulated DEGs	Biological process	Metabolism	17	1683	14.7826	1.6899	0.0223053	1	1	1	LPL; GPAM; ADH1C; KLB; MAOA; CD36; FMO2; ACADL; CA4; ADH1B; FIGN; COX7A1; ASPA; CKMT2; ENPP2; INMT; GSTM5;
Down-regulated DEGs	Biological process	Energy pathways	16	1633	13.913	1.63925	0.0337359	1	1	1	LPL; GPAM; ADH1C; KLB; MAOA; FMO2; ACADL; CA4; ADH1B; FIGN; COX7A1; ASPA; CKMT2; ENPP2; INMT; GSTM5;
Down-regulated DEGs	Biological process	Cell growth and/or maintenance	8	1125	6.95652	1.19047	0.359363	1	1	1	FHL1; CAV1; CORO2B; SYNM; AKAP12; VIT; MYOM1; CLDN5;
Down-regulated DEGs	Biological process	Transport	12	1215	10.4348	1.65275	0.0594233	1	1	1	SLC19A3; ABCA6; ATP1A2; NIPSNAP3B; SCN4B; SLC16A7; RBP7; PLSCR4; MT1M; ABCA9; RASSF9; ABCA8;
Down-regulated DEGs	Biological process	Cell communication	25	3713	21.7391	1.12624	0.287553	1	1	1	LEP; ACVR1C; LYVE1; CHRDL1; GPR146; GDF10; IGFBP6; FGF2; SEMA3G; PPP1R14A; TGFBR3; ANGPTL1; BMP2; ANXA1; PALMD; IRS2; GNG11; NRN1; JAM2; NR3C2; ADRB2; SPRY2; EDNRB; CASQ2; GPC3;
Down-regulated DEGs	Biological process	Signal transduction	26	3934	22.6087	1.10547	0.317314	1	1	1	LEP; ACVR1C; LYVE1; CHRDL1; GPR146; GDF10; IGFBP6; FGF2; PCDH9; SEMA3G; PPP1R14A; TGFBR3; ANGPTL1; BMP2; ANXA1; PALMD; IRS2; GNG11; NRN1; JAM2; NR3C2; ADRB2; SPRY2; EDNRB; CASQ2; GPC3;
Down-regulated DEGs	Biological process	Regulation of nucleobase, nucleoside, nucleotide and nucleic acid metabolism	10	2828	8.69565	0.59183	0.980812	1	1	1	ZBTB16; PPARG; DMRT2; HLF; EBF1; HOXA5; FOSB; CREB5; RBMS3; SOX7;
Down-regulated DEGs	Biological process	Lipid storage	1	2	0.869565	84.0174	0.011925	1	1	1	PLIN1;
Down-regulated DEGs	Biological process	Carbohydrate metabolism	1	8	0.869565	21.083	0.0468608	1	1	1	PDK4;
Down-regulated DEGs	Biological process	Immune response	6	576	5.21739	1.74457	0.131467	1	1	1	CFD; AOC3; TNMD; TSLP; CFH; ITM2A;
Down-regulated DEGs	Biological process	Apoptosis	3	220	2.6087	2.28754	0.1451	1	1	1	CIDEC; CIDEA; PLAGL1;
Down-regulated DEGs	Biological process	Peptide metabolism	1	4	0.869565	42.1135	0.0237091	1	1	1	MME;
Down-regulated DEGs	Biological process	Cell-cell adhesion	1	12	0.869565	14.0612	0.0694681	1	1	1	PCDH9;
Down-regulated DEGs	Biological process	Protein transport	1	11	0.869565	15.3383	0.0638666	1	1	1	MRAP;
Down-regulated DEGs	Biological pathway	Developmental Biology	7	432	6.08696	2.71311	0.0151542	1	0.956312	1	LEP; PLIN1; ACVR1C; LPL; PPARG; CD36; EBF1;
Down-regulated DEGs	Biological pathway	Platelet Adhesion to exposed collagen	1	13	0.869565	12.9804	0.0750364	1	1	1	CD36;
Down-regulated DEGs	Biological pathway	Transcriptional Regulation of White Adipocyte Differentiation	6	69	5.21739	14.5615	3.53803e-06	0.00590144	0.00295072	0.0178195	LEP; PLIN1; LPL; PPARG; CD36; EBF1;
Down-regulated DEGs	Biological pathway	Signaling by NODAL	1	16	0.869565	10.5481	0.0915438	1	1	1	ACVR1C;
Down-regulated DEGs	Biological pathway	Hemostasis	3	375	2.6087	1.34205	0.389496	1	1	1	CD36; CAV1; JAM2;
Down-regulated DEGs	Biological pathway	Cell surface interactions at the vascular wall	2	72	1.73913	4.6671	0.069151	1	1	1	CAV1; JAM2;
Down-regulated DEGs	Biological pathway	Basigin interactions	1	9	0.869565	18.7431	0.0525632	1	0.971691	1	CAV1;
Down-regulated DEGs	Biological pathway	Serotonin clearance from the synaptic cleft	1	2	0.869565	84.0174	0.011925	1	0.956312	1	MAOA;
Down-regulated DEGs	Biological pathway	Enzymatic degradation of Dopamine by monoamine oxidase	1	2	0.869565	84.0174	0.011925	1	0.956312	1	MAOA;
Down-regulated DEGs	Biological pathway	Enzymatic degradation of dopamine by COMT	1	2	0.869565	84.0174	0.011925	1	0.956312	1	MAOA;
Down-regulated DEGs	Biological pathway	Dopamine clearance from the synaptic cleft	1	3	0.869565	56.1046	0.0178346	1	0.956312	1	MAOA;
Down-regulated DEGs	Biological pathway	Metabolism of serotonin	1	2	0.869565	84.0174	0.011925	1	0.956312	1	MAOA;
Down-regulated DEGs	Biological pathway	Neuronal System	1	188	0.869565	0.898223	0.677997	1	1	1	MAOA;
Down-regulated DEGs	Biological pathway	Transmission across Chemical Synapses	1	121	0.869565	1.39555	0.517156	1	1	1	MAOA;
Down-regulated DEGs	Biological pathway	Norepinephrine Neurotransmitter Release Cycle	1	11	0.869565	15.3383	0.0638666	1	1	1	MAOA;
Down-regulated DEGs	Biological pathway	Neurotransmitter Release Cycle	1	26	0.869565	6.49269	0.144488	1	1	1	MAOA;
Down-regulated DEGs	Biological pathway	Neurotransmitter Clearance In The Synaptic Cleft	1	6	0.869565	28.099	0.0353538	1	0.956312	1	MAOA;
Down-regulated DEGs	Biological pathway	PI3K/AKT activation	1	30	0.869565	5.62729	0.164798	1	1	1	IRS2;
Down-regulated DEGs	Biological pathway	Insulin receptor recycling	1	28	0.869565	6.0291	0.154703	1	1	1	IRS2;
Down-regulated DEGs	Biological pathway	Signal attenuation	1	11	0.869565	15.3383	0.0638666	1	1	1	IRS2;
Down-regulated DEGs	Biological pathway	SOS-mediated signalling	1	15	0.869565	11.2508	0.0860741	1	1	1	IRS2;
Down-regulated DEGs	Biological pathway	Signalling by NGF	1	143	0.869565	1.18086	0.577233	1	1	1	IRS2;
Down-regulated DEGs	Biological pathway	NGF signalling via TRKA from the plasma membrane	1	107	0.869565	1.57812	0.474596	1	1	1	IRS2;
Down-regulated DEGs	Biological pathway	FGFR1 ligand binding and activation	1	7	0.869565	24.0906	0.0411244	1	0.956312	1	FGF2;
Down-regulated DEGs	Biological pathway	FGFR1b ligand binding and activation	1	6	0.869565	28.099	0.0353538	1	0.956312	1	FGF2;
Down-regulated DEGs	Biological pathway	FGFR ligand binding and activation	2	14	1.73913	23.9884	0.00307823	1	0.641811	1	KLB; FGF2;
Down-regulated DEGs	Biological pathway	EGFR downregulation	1	27	0.869565	6.25231	0.149611	1	1	1	SPRY2;
Down-regulated DEGs	Biological pathway	Signaling by FGFR	3	95	2.6087	5.29714	0.0193704	1	0.956312	1	KLB; FGF2; SPRY2;
Down-regulated DEGs	Biological pathway	IRS activation	1	5	0.869565	33.7076	0.0295487	1	0.956312	1	IRS2;
Down-regulated DEGs	Biological pathway	IRS-mediated signalling	1	51	0.869565	3.31062	0.26384	1	1	1	IRS2;
Down-regulated DEGs	Biological pathway	PI3K Cascade	1	38	0.869565	4.44291	0.203996	1	1	1	IRS2;
Down-regulated DEGs	Biological pathway	IRS-related events	1	53	0.869565	3.18572	0.272642	1	1	1	IRS2;
Down-regulated DEGs	Biological pathway	Signaling by Insulin receptor	1	79	0.869565	2.13739	0.378005	1	1	1	IRS2;
Down-regulated DEGs	Biological pathway	Insulin receptor signalling cascade	1	56	0.869565	3.01509	0.285649	1	1	1	IRS2;
Down-regulated DEGs	Biological pathway	Spry regulation of FGF signaling	1	16	0.869565	10.5481	0.0915438	1	1	1	SPRY2;
Down-regulated DEGs	Biological pathway	Negative regulation of FGFR signaling	1	17	0.869565	9.92798	0.0969811	1	1	1	SPRY2;
Down-regulated DEGs	Biological pathway	betaKlotho-mediated ligand binding	1	4	0.869565	42.1135	0.0237091	1	0.956312	1	KLB;
Down-regulated DEGs	Biological pathway	Klotho-mediated ligand binding	1	6	0.869565	28.099	0.0353538	1	0.956312	1	KLB;
Down-regulated DEGs	Biological pathway	Signaling by EGFR	1	98	0.869565	1.72304	0.445293	1	1	1	SPRY2;
Down-regulated DEGs	Biological pathway	Signal Transduction	10	1208	8.69565	1.3855	0.186028	1	1	1	CHRDL1; KLB; FGF2; BMP2; ANXA1; IRS2; JAM2; ADRB2; SPRY2; EDNRB;
Down-regulated DEGs	Biological pathway	Synthesis, Secretion, and Deacylation of Ghrelin	1	16	0.869565	10.5481	0.0915438	1	1	1	LEP;
Down-regulated DEGs	Biological pathway	Regulation of Insulin-like Growth Factor (IGF) Activity by Insulin-like Growth Factor Binding Proteins (IGFBPs)	1	14	0.869565	12.0539	0.0805717	1	1	1	IGFBP6;
Down-regulated DEGs	Biological pathway	Diabetes pathways	2	216	1.73913	1.55584	0.371128	1	1	1	LEP; IGFBP6;
Down-regulated DEGs	Biological pathway	Signaling by BMP	2	19	1.73913	17.679	0.00567265	1	0.946198	1	CHRDL1; BMP2;
Down-regulated DEGs	Biological pathway	Signaling by GPCR	3	800	2.6087	0.629093	0.862345	1	1	1	ANXA1; ADRB2; EDNRB;
Down-regulated DEGs	Biological pathway	GPCR ligand binding	3	336	2.6087	1.49782	0.325865	1	1	1	ANXA1; ADRB2; EDNRB;
Down-regulated DEGs	Biological pathway	Class A/1 (Rhodopsin-like receptors)	3	274	2.6087	1.83672	0.225679	1	1	1	ANXA1; ADRB2; EDNRB;
Down-regulated DEGs	Biological pathway	Peptide ligand-binding receptors	2	167	1.73913	2.01232	0.263746	1	1	1	ANXA1; EDNRB;
Down-regulated DEGs	Biological pathway	GPCR downstream signaling	1	530	0.869565	0.318626	0.960193	1	1	1	EDNRB;
Down-regulated DEGs	Biological pathway	G alpha (q) signalling events	1	120	0.869565	1.40717	0.514233	1	1	1	EDNRB;
Down-regulated DEGs	Biological pathway	Amine ligand-binding receptors	1	36	0.869565	4.68967	0.194371	1	1	1	ADRB2;
Down-regulated DEGs	Biological pathway	Formyl peptide receptors bind formyl peptides and many other ligands	1	5	0.869565	33.7076	0.0295487	1	0.956312	1	ANXA1;
Down-regulated DEGs	Biological pathway	Adrenoceptors	1	9	0.869565	18.7431	0.0525632	1	0.971691	1	ADRB2;
Down-regulated DEGs	Biological pathway	Immune System	3	522	2.6087	0.964121	0.607545	1	1	1	CFD; IRS2; SPRY2;
Down-regulated DEGs	Biological pathway	Integrin cell surface interactions	1	72	0.869565	2.34516	0.351226	1	1	1	JAM2;
Down-regulated DEGs	Biological pathway	Pyruvate metabolism	1	10	0.869565	16.8706	0.0582317	1	1	1	PDK4;
Down-regulated DEGs	Biological pathway	Pyruvate metabolism and Citric Acid (TCA) cycle	1	31	0.869565	5.44582	0.169801	1	1	1	PDK4;
Down-regulated DEGs	Biological pathway	The citric acid (TCA) cycle and respiratory electron transport	1	118	0.869565	1.43102	0.508334	1	1	1	PDK4;
Down-regulated DEGs	Biological pathway	mitochondrial fatty acid beta-oxidation of unsaturated fatty acids	1	6	0.869565	28.099	0.0353538	1	0.956312	1	ACADL;
Down-regulated DEGs	Biological pathway	Metabolism	7	823	6.08696	1.42415	0.222523	1	1	1	LEP; SLC19A3; MAOA; FMO2; PDK4; CAV1; GNG11;
Down-regulated DEGs	Biological pathway	NOSTRIN mediated eNOS trafficking	1	4	0.869565	42.1135	0.0237091	1	0.956312	1	CAV1;
Down-regulated DEGs	Biological pathway	eNOS activation and regulation	1	18	0.869565	9.37673	0.102386	1	1	1	CAV1;
Down-regulated DEGs	Biological pathway	Metabolism of nitric oxide	1	18	0.869565	9.37673	0.102386	1	1	1	CAV1;
Down-regulated DEGs	Biological pathway	eNOS activation	1	9	0.869565	18.7431	0.0525632	1	0.971691	1	CAV1;
Down-regulated DEGs	Biological pathway	FMO oxidizes nucleophiles	1	3	0.869565	56.1046	0.0178346	1	0.956312	1	FMO2;
Down-regulated DEGs	Biological pathway	Amine Oxidase reactions	1	4	0.869565	42.1135	0.0237091	1	0.956312	1	MAOA;
Down-regulated DEGs	Biological pathway	Monoamines are oxidized to aldehydes by MAOA and MAOB, producing NH3 and H2O2	1	2	0.869565	84.0174	0.011925	1	0.956312	1	MAOA;
Down-regulated DEGs	Biological pathway	Bile salt and organic anion SLC transporters	1	12	0.869565	14.0612	0.0694681	1	1	1	SLC16A7;
Down-regulated DEGs	Biological pathway	Regulation of Insulin Secretion	1	48	0.869565	3.5175	0.250438	1	1	1	LEP;
Down-regulated DEGs	Biological pathway	Integration of energy metabolism	2	83	1.73913	4.04864	0.0883096	1	1	1	LEP; GNG11;
Down-regulated DEGs	Biological pathway	Biological oxidations	2	98	1.73913	3.42902	0.116575	1	1	1	MAOA; FMO2;
Down-regulated DEGs	Biological pathway	Phase 1 - Functionalization of compounds	2	60	1.73913	5.60037	0.0501257	1	0.971691	1	MAOA; FMO2;
Down-regulated DEGs	Biological pathway	Incretin Synthesis, Secretion, and Inactivation	1	21	0.869565	8.03784	0.11841	1	1	1	LEP;
Down-regulated DEGs	Biological pathway	Synthesis, Secretion, and Inactivation of Glucagon-like Peptide-1 (GLP-1)	1	18	0.869565	9.37673	0.102386	1	1	1	LEP;
Down-regulated DEGs	Biological pathway	Glucagon signaling in metabolic regulation	1	33	0.869565	5.11587	0.179717	1	1	1	GNG11;
Down-regulated DEGs	Biological pathway	Regulation of pyruvate dehydrogenase (PDH) complex	1	9	0.869565	18.7431	0.0525632	1	0.971691	1	PDK4;
Down-regulated DEGs	Biological pathway	Vitamin B1 (thiamin) metabolism	1	4	0.869565	42.1135	0.0237091	1	0.956312	1	SLC19A3;
Down-regulated DEGs	Biological pathway	Metabolism of vitamins and cofactors	1	47	0.869565	3.59232	0.245918	1	1	1	SLC19A3;
Down-regulated DEGs	Biological pathway	Metabolism of water-soluble vitamins and cofactors	1	47	0.869565	3.59232	0.245918	1	1	1	SLC19A3;
Down-regulated DEGs	Biological pathway	mitochondrial fatty acid beta-oxidation of saturated fatty acids	1	8	0.869565	21.083	0.0468608	1	0.956312	1	ACADL;
Down-regulated DEGs	Biological pathway	Mitochondrial Fatty Acid Beta-Oxidation	1	14	0.869565	12.0539	0.0805717	1	1	1	ACADL;
Down-regulated DEGs	Biological pathway	Beta oxidation of myristoyl-CoA to lauroyl-CoA	1	3	0.869565	56.1046	0.0178346	1	0.956312	1	ACADL;
Down-regulated DEGs	Biological pathway	Beta oxidation of lauroyl-CoA to decanoyl-CoA-CoA	1	5	0.869565	33.7076	0.0295487	1	0.956312	1	ACADL;
Down-regulated DEGs	Biological pathway	Fatty acid, triacylglycerol, and ketone body metabolism	2	83	1.73913	4.04864	0.0883096	1	1	1	GPAM; ACADL;
Down-regulated DEGs	Biological pathway	Triglyceride Biosynthesis	1	28	0.869565	6.0291	0.154703	1	1	1	GPAM;
Down-regulated DEGs	Biological pathway	Lipoprotein metabolism	1	27	0.869565	6.25231	0.149611	1	1	1	LPL;
Down-regulated DEGs	Biological pathway	Hormone-sensitive lipase (HSL)-mediated triacylglycerol hydrolysis	2	12	1.73913	27.9832	0.00225007	1	0.624964	1	PLIN1; CAV1;
Down-regulated DEGs	Biological pathway	Chylomicron-mediated lipid transport	1	16	0.869565	10.5481	0.0915438	1	1	1	LPL;
Down-regulated DEGs	Biological pathway	Transmembrane transport of small molecules	3	378	2.6087	1.3314	0.394347	1	1	1	ATP1A2; SLC16A7; ABCA8;
Down-regulated DEGs	Biological pathway	SLC-mediated transmembrane transport	1	247	0.869565	0.683677	0.774884	1	1	1	SLC16A7;
Down-regulated DEGs	Biological pathway	ABC-family proteins mediated transport	1	25	0.869565	6.7523	0.139334	1	1	1	ABCA8;
Down-regulated DEGs	Biological pathway	Proton-coupled monocarboxylate transport	1	4	0.869565	42.1135	0.0237091	1	0.956312	1	SLC16A7;
Down-regulated DEGs	Biological pathway	Transport of glucose and other sugars, bile salts and organic acids, metal ions and amine compounds	1	94	0.869565	1.79635	0.431755	1	1	1	SLC16A7;
Down-regulated DEGs	Biological pathway	Ion channel transport	1	46	0.869565	3.6704	0.24137	1	1	1	ATP1A2;
Down-regulated DEGs	Biological pathway	Lipid digestion, mobilization, and transport	3	46	2.6087	10.9385	0.00262275	1	0.624964	1	PLIN1; LPL; CAV1;
Down-regulated DEGs	Biological pathway	Metabolism of lipids and lipoproteins	5	257	4.34783	3.25935	0.0191851	1	0.956312	1	PLIN1; LPL; GPAM; ACADL; CAV1;
Down-regulated DEGs	Biological pathway	Ion transport by P-type ATPases	1	29	0.869565	5.82127	0.159766	1	1	1	ATP1A2;
Down-regulated DEGs	Biological pathway	Growth hormone receptor signaling	1	18	0.869565	9.37673	0.102386	1	1	1	IRS2;
Down-regulated DEGs	Biological pathway	Innate Immune System	1	183	0.869565	0.922764	0.668097	1	1	1	CFD;
Down-regulated DEGs	Biological pathway	Cytokine Signaling in Immune system	2	193	1.73913	1.74125	0.321193	1	1	1	IRS2; SPRY2;
Down-regulated DEGs	Biological pathway	Interferon alpha/beta signaling	1	77	0.869565	2.1929	0.370468	1	1	1	SPRY2;
Down-regulated DEGs	Biological pathway	Interferon Signaling	1	98	0.869565	1.72304	0.445293	1	1	1	SPRY2;
Down-regulated DEGs	Biological pathway	Regulation of IFNA signaling	1	38	0.869565	4.44291	0.203996	1	1	1	SPRY2;
Down-regulated DEGs	Biological pathway	Complement cascade	1	22	0.869565	7.67265	0.123688	1	1	1	CFD;
Down-regulated DEGs	Biological pathway	Initial triggering of complement	1	15	0.869565	11.2508	0.0860741	1	1	1	CFD;
Down-regulated DEGs	Biological pathway	Alternative complement activation	1	3	0.869565	56.1046	0.0178346	1	0.956312	1	CFD;
Down-regulated DEGs	Biological pathway	triacylglycerol biosynthesis	1	24	0.869565	7.03353	0.13415	1	1	1	GPAM;
Down-regulated DEGs	Biological pathway	CDP-diacylglycerol biosynthesis I	1	15	0.869565	11.2508	0.0860741	1	1	1	GPAM;
Down-regulated DEGs	Biological pathway	phosphatidylglycerol biosynthesis II (non-plastidic)	1	16	0.869565	10.5481	0.0915438	1	1	1	GPAM;
Down-regulated DEGs	Biological pathway	creatine-phosphate biosynthesis	1	5	0.869565	33.7076	0.0295487	1	0.956312	1	CKMT2;
Down-regulated DEGs	Biological pathway	dopamine degradation	1	7	0.869565	24.0906	0.0411244	1	0.956312	1	MAOA;
Down-regulated DEGs	Biological pathway	ethanol degradation II (cytosol)	1	6	0.869565	28.099	0.0353538	1	0.956312	1	ADH1B;
Down-regulated DEGs	Biological pathway	phenylalanine degradation IV (mammalian, via side chain)	1	5	0.869565	33.7076	0.0295487	1	0.956312	1	MAOA;
Down-regulated DEGs	Biological pathway	tryptophan degradation X (mammalian, via tryptamine)	1	6	0.869565	28.099	0.0353538	1	0.956312	1	MAOA;
Down-regulated DEGs	Biological pathway	acetone degradation I (to methylglyoxal)	1	7	0.869565	24.0906	0.0411244	1	0.956312	1	ADH1B;
Down-regulated DEGs	Biological pathway	serotonin degradation	2	7	1.73913	47.9426	0.000730078	1	0.304443	1	MAOA; ADH1B;
Down-regulated DEGs	Biological pathway	noradrenaline and adrenaline degradation	2	7	1.73913	47.9426	0.000730078	1	0.304443	1	MAOA; ADH1B;
Down-regulated DEGs	Biological pathway	melatonin degradation II	1	2	0.869565	84.0174	0.011925	1	0.956312	1	MAOA;
Down-regulated DEGs	Biological pathway	superpathway of melatonin degradation	1	5	0.869565	33.7076	0.0295487	1	0.956312	1	MAOA;
Down-regulated DEGs	Biological pathway	glutathione-mediated detoxification	1	19	0.869565	8.88348	0.107759	1	1	1	GSTM5;
Down-regulated DEGs	Biological pathway	nicotine degradation II	2	11	1.73913	30.5248	0.00188241	1	0.624964	1	FMO2; INMT;
Down-regulated DEGs	Biological pathway	Wnt signaling network	2	200	1.73913	1.68031	0.336515	1	1	1	PPARG; CAV1;
Down-regulated DEGs	Biological pathway	Regulation of cytoplasmic and nuclear SMAD2/3 signaling	3	305	2.6087	1.65005	0.275264	1	1	1	PPARG; CAV1; TGFBR3;
Down-regulated DEGs	Biological pathway	Signaling events mediated by HDAC Class I	1	113	0.869565	1.49434	0.493273	1	1	1	PPARG;
Down-regulated DEGs	Biological pathway	Integrins in angiogenesis	1	64	0.869565	2.63826	0.31922	1	1	1	FGF2;
Down-regulated DEGs	Biological pathway	Syndecan-1-mediated signaling events	13	1297	11.3043	1.67717	0.0460966	1	0.956312	1	LEP; GPAM; CHRDL1; KLB; PPARG; CAV1; TGFBR3; BMP2; IRS2; FOSB; ADRB2; SPRY2; EDNRB;
Down-regulated DEGs	Biological pathway	Regulation of CDC42 activity	5	768	4.34783	1.09072	0.488003	1	1	1	LEP; PPARG; CAV1; TGFBR3; FOSB;
Down-regulated DEGs	Biological pathway	Glypican pathway	15	1335	13.0435	1.87992	0.0133096	1	0.956312	1	LEP; GPAM; CHRDL1; KLB; PPARG; CAV1; FGF2; TGFBR3; BMP2; IRS2; FOSB; ADRB2; SPRY2; EDNRB; GPC3;
Down-regulated DEGs	Biological pathway	GMCSF-mediated signaling events	13	1289	11.3043	1.68758	0.0442435	1	0.956312	1	LEP; GPAM; CHRDL1; KLB; PPARG; CAV1; TGFBR3; BMP2; IRS2; FOSB; ADRB2; SPRY2; EDNRB;
Down-regulated DEGs	Biological pathway	Insulin Pathway	13	1285	11.3043	1.69284	0.043337	1	0.956312	1	LEP; GPAM; CHRDL1; KLB; PPARG; CAV1; TGFBR3; BMP2; IRS2; FOSB; ADRB2; SPRY2; EDNRB;
Down-regulated DEGs	Biological pathway	C-MYC pathway	1	149	0.869565	1.13331	0.59229	1	1	1	GPAM;
Down-regulated DEGs	Biological pathway	Stabilization and expansion of the E-cadherin adherens junction	2	275	1.73913	1.22206	0.491423	1	1	1	KLB; SPRY2;
Down-regulated DEGs	Biological pathway	Glypican 3 network	3	206	2.6087	2.44299	0.12607	1	1	1	PPARG; CAV1; GPC3;
Down-regulated DEGs	Biological pathway	Nectin adhesion pathway	13	1292	11.3043	1.68366	0.0449321	1	0.956312	1	LEP; GPAM; CHRDL1; KLB; PPARG; CAV1; TGFBR3; BMP2; IRS2; FOSB; ADRB2; SPRY2; EDNRB;
Down-regulated DEGs	Biological pathway	FGF signaling pathway	2	48	1.73913	7.00016	0.0334476	1	0.956312	1	KLB; SPRY2;
Down-regulated DEGs	Biological pathway	TRAIL signaling pathway	13	1325	11.3043	1.64173	0.0530119	1	0.971691	1	LEP; GPAM; CHRDL1; KLB; PPARG; CAV1; TGFBR3; BMP2; IRS2; FOSB; ADRB2; SPRY2; EDNRB;
Down-regulated DEGs	Biological pathway	IGF1 pathway	13	1288	11.3043	1.68889	0.0440156	1	0.956312	1	LEP; GPAM; CHRDL1; KLB; PPARG; CAV1; TGFBR3; BMP2; IRS2; FOSB; ADRB2; SPRY2; EDNRB;
Down-regulated DEGs	Biological pathway	HIF-1-alpha transcription factor network	1	66	0.869565	2.55832	0.327366	1	1	1	LEP;
Down-regulated DEGs	Biological pathway	CDC42 signaling events	5	755	4.34783	1.1095	0.472982	1	1	1	LEP; PPARG; CAV1; TGFBR3; FOSB;
Down-regulated DEGs	Biological pathway	Signaling events mediated by Hepatocyte Growth Factor Receptor (c-Met)	13	1290	11.3043	1.68627	0.0444722	1	0.956312	1	LEP; GPAM; CHRDL1; KLB; PPARG; CAV1; TGFBR3; BMP2; IRS2; FOSB; ADRB2; SPRY2; EDNRB;
Down-regulated DEGs	Biological pathway	Glypican 1 network	14	1296	12.1739	1.80748	0.0225602	1	0.956312	1	LEP; GPAM; CHRDL1; KLB; PPARG; CAV1; FGF2; TGFBR3; BMP2; IRS2; FOSB; ADRB2; SPRY2; EDNRB;
Down-regulated DEGs	Biological pathway	Validated targets of C-MYC transcriptional activation	1	81	0.869565	2.08462	0.385453	1	1	1	GPAM;
Down-regulated DEGs	Biological pathway	N-cadherin signaling events	2	251	1.73913	1.3389	0.444117	1	1	1	KLB; SPRY2;
Down-regulated DEGs	Biological pathway	PDGF receptor signaling network	13	1290	11.3043	1.68627	0.0444722	1	0.956312	1	LEP; GPAM; CHRDL1; KLB; PPARG; CAV1; TGFBR3; BMP2; IRS2; FOSB; ADRB2; SPRY2; EDNRB;
Down-regulated DEGs	Biological pathway	Integrin family cell surface interactions	14	1375	12.1739	1.70363	0.0349591	1	0.956312	1	LEP; GPAM; CHRDL1; KLB; PPARG; CAV1; TGFBR3; BMP2; IRS2; JAM2; FOSB; ADRB2; SPRY2; EDNRB;
Down-regulated DEGs	Biological pathway	IL1-mediated signaling events	1	234	0.869565	0.721657	0.756387	1	1	1	PPARG;
Down-regulated DEGs	Biological pathway	Calcineurin-regulated NFAT-dependent transcription in lymphocytes	1	49	0.869565	3.44572	0.254932	1	1	1	PPARG;
Down-regulated DEGs	Biological pathway	Internalization of ErbB1	13	1285	11.3043	1.69284	0.043337	1	0.956312	1	LEP; GPAM; CHRDL1; KLB; PPARG; CAV1; TGFBR3; BMP2; IRS2; FOSB; ADRB2; SPRY2; EDNRB;
Down-regulated DEGs	Biological pathway	TGF-beta receptor signaling	3	305	2.6087	1.65005	0.275264	1	1	1	PPARG; CAV1; TGFBR3;
Down-regulated DEGs	Biological pathway	Posttranslational regulation of adherens junction stability and dissassembly	2	231	1.73913	1.45482	0.402927	1	1	1	KLB; SPRY2;
Down-regulated DEGs	Biological pathway	Signaling events mediated by TCPTP	1	92	0.869565	1.8354	0.424863	1	1	1	IRS2;
Down-regulated DEGs	Biological pathway	Signaling events mediated by VEGFR1 and VEGFR2	13	1293	11.3043	1.68236	0.0451633	1	0.956312	1	LEP; GPAM; CHRDL1; KLB; PPARG; CAV1; TGFBR3; BMP2; IRS2; FOSB; ADRB2; SPRY2; EDNRB;
Down-regulated DEGs	Biological pathway	Beta1 integrin cell surface interactions	14	1348	12.1739	1.73776	0.0302644	1	0.956312	1	LEP; GPAM; CHRDL1; KLB; PPARG; CAV1; TGFBR3; BMP2; IRS2; JAM2; FOSB; ADRB2; SPRY2; EDNRB;
Down-regulated DEGs	Biological pathway	Urokinase-type plasminogen activator (uPA) and uPAR-mediated signaling	13	1285	11.3043	1.69284	0.043337	1	0.956312	1	LEP; GPAM; CHRDL1; KLB; PPARG; CAV1; TGFBR3; BMP2; IRS2; FOSB; ADRB2; SPRY2; EDNRB;
Down-regulated DEGs	Biological pathway	IFN-gamma pathway	13	1293	11.3043	1.68236	0.0451633	1	0.956312	1	LEP; GPAM; CHRDL1; KLB; PPARG; CAV1; TGFBR3; BMP2; IRS2; FOSB; ADRB2; SPRY2; EDNRB;
Down-regulated DEGs	Biological pathway	PAR1-mediated thrombin signaling events	13	1296	11.3043	1.67847	0.045862	1	0.956312	1	LEP; GPAM; CHRDL1; KLB; PPARG; CAV1; TGFBR3; BMP2; IRS2; FOSB; ADRB2; SPRY2; EDNRB;
Down-regulated DEGs	Biological pathway	Noncanonical Wnt signaling pathway	2	182	1.73913	1.84648	0.296961	1	1	1	PPARG; CAV1;
Down-regulated DEGs	Biological pathway	Regulation of p38-alpha and p38-beta	1	164	0.869565	1.02966	0.627646	1	1	1	PPARG;
Down-regulated DEGs	Biological pathway	Alpha4 beta1 integrin signaling events	1	33	0.869565	5.11587	0.179717	1	1	1	JAM2;
Down-regulated DEGs	Biological pathway	VEGFR1 specific signals	1	29	0.869565	5.82127	0.159766	1	1	1	CAV1;
Down-regulated DEGs	Biological pathway	PDGFR-beta signaling pathway	13	1285	11.3043	1.69284	0.043337	1	0.956312	1	LEP; GPAM; CHRDL1; KLB; PPARG; CAV1; TGFBR3; BMP2; IRS2; FOSB; ADRB2; SPRY2; EDNRB;
Down-regulated DEGs	Biological pathway	Canonical Wnt signaling pathway	1	155	0.869565	1.08945	0.606815	1	1	1	CAV1;
Down-regulated DEGs	Biological pathway	E-cadherin signaling in the nascent adherens junction	2	275	1.73913	1.22206	0.491423	1	1	1	KLB; SPRY2;
Down-regulated DEGs	Biological pathway	Integrin-linked kinase signaling	6	654	5.21739	1.53651	0.197696	1	1	1	LEP; PPARG; CAV1; PPP1R14A; TGFBR3; FOSB;
Down-regulated DEGs	Biological pathway	p38 MAPK signaling pathway	1	189	0.869565	0.893471	0.679942	1	1	1	PPARG;
Down-regulated DEGs	Biological pathway	EGF receptor (ErbB1) signaling pathway	13	1285	11.3043	1.69284	0.043337	1	0.956312	1	LEP; GPAM; CHRDL1; KLB; PPARG; CAV1; TGFBR3; BMP2; IRS2; FOSB; ADRB2; SPRY2; EDNRB;
Down-regulated DEGs	Biological pathway	Thrombin/protease-activated receptor (PAR) pathway	13	1297	11.3043	1.67717	0.0460966	1	0.956312	1	LEP; GPAM; CHRDL1; KLB; PPARG; CAV1; TGFBR3; BMP2; IRS2; FOSB; ADRB2; SPRY2; EDNRB;
Down-regulated DEGs	Biological pathway	Class I PI3K signaling events	13	1285	11.3043	1.69284	0.043337	1	0.956312	1	LEP; GPAM; CHRDL1; KLB; PPARG; CAV1; TGFBR3; BMP2; IRS2; FOSB; ADRB2; SPRY2; EDNRB;
Down-regulated DEGs	Biological pathway	Arf6 signaling events	13	1285	11.3043	1.69284	0.043337	1	0.956312	1	LEP; GPAM; CHRDL1; KLB; PPARG; CAV1; TGFBR3; BMP2; IRS2; FOSB; ADRB2; SPRY2; EDNRB;
Down-regulated DEGs	Biological pathway	EPO signaling pathway	1	34	0.869565	4.96545	0.184631	1	1	1	IRS2;
Down-regulated DEGs	Biological pathway	Plasma membrane estrogen receptor signaling	13	1298	11.3043	1.67588	0.046332	1	0.956312	1	LEP; GPAM; CHRDL1; KLB; PPARG; CAV1; TGFBR3; BMP2; IRS2; FOSB; ADRB2; SPRY2; EDNRB;
Down-regulated DEGs	Biological pathway	IL2-mediated signaling events	1	115	0.869565	1.46835	0.499352	1	1	1	IRS2;
Down-regulated DEGs	Biological pathway	IL3-mediated signaling events	13	1292	11.3043	1.68366	0.0449321	1	0.956312	1	LEP; GPAM; CHRDL1; KLB; PPARG; CAV1; TGFBR3; BMP2; IRS2; FOSB; ADRB2; SPRY2; EDNRB;
Down-regulated DEGs	Biological pathway	AP-1 transcription factor network	5	621	4.34783	1.34891	0.31431	1	1	1	LEP; PPARG; CAV1; TGFBR3; FOSB;
Down-regulated DEGs	Biological pathway	Signaling events regulated by Ret tyrosine kinase	1	69	0.869565	2.44711	0.339403	1	1	1	IRS2;
Down-regulated DEGs	Biological pathway	Hypoxic and oxygen homeostasis regulation of HIF-1-alpha	1	80	0.869565	2.11067	0.38174	1	1	1	LEP;
Down-regulated DEGs	Biological pathway	amb2 Integrin signaling	1	40	0.869565	4.22082	0.213507	1	1	1	JAM2;
Down-regulated DEGs	Biological pathway	mTOR signaling pathway	13	1285	11.3043	1.69284	0.043337	1	0.956312	1	LEP; GPAM; CHRDL1; KLB; PPARG; CAV1; TGFBR3; BMP2; IRS2; FOSB; ADRB2; SPRY2; EDNRB;
Down-regulated DEGs	Biological pathway	ErbB receptor signaling network	13	1308	11.3043	1.66307	0.0487329	1	0.956312	1	LEP; GPAM; CHRDL1; KLB; PPARG; CAV1; TGFBR3; BMP2; IRS2; FOSB; ADRB2; SPRY2; EDNRB;
Down-regulated DEGs	Biological pathway	Signaling events mediated by focal adhesion kinase	13	1285	11.3043	1.69284	0.043337	1	0.956312	1	LEP; GPAM; CHRDL1; KLB; PPARG; CAV1; TGFBR3; BMP2; IRS2; FOSB; ADRB2; SPRY2; EDNRB;
Down-regulated DEGs	Biological pathway	VEGF and VEGFR signaling network	13	1301	11.3043	1.67202	0.0470434	1	0.956312	1	LEP; GPAM; CHRDL1; KLB; PPARG; CAV1; TGFBR3; BMP2; IRS2; FOSB; ADRB2; SPRY2; EDNRB;
Down-regulated DEGs	Biological pathway	Alpha9 beta1 integrin signaling events	13	1302	11.3043	1.67073	0.0472822	1	0.956312	1	LEP; GPAM; CHRDL1; KLB; PPARG; CAV1; TGFBR3; BMP2; IRS2; FOSB; ADRB2; SPRY2; EDNRB;
Down-regulated DEGs	Biological pathway	Syndecan-2-mediated signaling events	2	77	1.73913	4.36408	0.077674	1	1	1	KLB; SPRY2;
Down-regulated DEGs	Biological pathway	ALK1 pathway	3	324	2.6087	1.55329	0.306222	1	1	1	PPARG; CAV1; TGFBR3;
Down-regulated DEGs	Biological pathway	Arf6 downstream pathway	13	1285	11.3043	1.69284	0.043337	1	0.956312	1	LEP; GPAM; CHRDL1; KLB; PPARG; CAV1; TGFBR3; BMP2; IRS2; FOSB; ADRB2; SPRY2; EDNRB;
Down-regulated DEGs	Biological pathway	Role of Calcineurin-dependent NFAT signaling in lymphocytes	1	95	0.869565	1.77744	0.43517	1	1	1	PPARG;
Down-regulated DEGs	Biological pathway	IL4-mediated signaling events	1	62	0.869565	2.72335	0.310977	1	1	1	IRS2;
Down-regulated DEGs	Biological pathway	Signaling events mediated by PTP1B	3	52	2.6087	9.67662	0.00372051	1	0.689535	1	LEP; CAV1; SPRY2;
Down-regulated DEGs	Biological pathway	Validated transcriptional targets of AP1 family members Fra1 and Fra2	1	134	0.869565	1.26017	0.553608	1	1	1	PPARG;
Down-regulated DEGs	Biological pathway	S1P1 pathway	13	1285	11.3043	1.69284	0.043337	1	0.956312	1	LEP; GPAM; CHRDL1; KLB; PPARG; CAV1; TGFBR3; BMP2; IRS2; FOSB; ADRB2; SPRY2; EDNRB;
Down-regulated DEGs	Biological pathway	ATM pathway	1	307	0.869565	0.550063	0.84375	1	1	1	CAV1;
Down-regulated DEGs	Biological pathway	TNF receptor signaling pathway	2	299	1.73913	1.12397	0.536157	1	1	1	PPARG; CAV1;
Down-regulated DEGs	Biological pathway	p53 pathway	1	189	0.869565	0.893471	0.679942	1	1	1	CAV1;
Down-regulated DEGs	Biological pathway	ErbB1 downstream signaling	13	1285	11.3043	1.69284	0.043337	1	0.956312	1	LEP; GPAM; CHRDL1; KLB; PPARG; CAV1; TGFBR3; BMP2; IRS2; FOSB; ADRB2; SPRY2; EDNRB;
Down-regulated DEGs	Biological pathway	EGFR-dependent Endothelin signaling events	13	1286	11.3043	1.69152	0.0435623	1	0.956312	1	LEP; GPAM; CHRDL1; KLB; PPARG; CAV1; TGFBR3; BMP2; IRS2; FOSB; ADRB2; SPRY2; EDNRB;
Down-regulated DEGs	Biological pathway	Syndecan-4-mediated signaling events	3	209	2.6087	2.40793	0.130068	1	1	1	PPARG; CAV1; FGF2;
Down-regulated DEGs	Biological pathway	ATR signaling pathway	1	250	0.869565	0.675473	0.778951	1	1	1	CAV1;
Down-regulated DEGs	Biological pathway	RXR and RAR heterodimerization with other nuclear receptor	1	26	0.869565	6.49269	0.144488	1	1	1	PPARG;
Down-regulated DEGs	Biological pathway	Regulation of nuclear SMAD2/3 signaling	3	305	2.6087	1.65005	0.275264	1	1	1	PPARG; CAV1; TGFBR3;
Down-regulated DEGs	Biological pathway	ALK1 signaling events	3	321	2.6087	1.5678	0.301319	1	1	1	PPARG; CAV1; TGFBR3;
Down-regulated DEGs	Biological pathway	PDGFR-alpha signaling pathway	1	21	0.869565	8.03784	0.11841	1	1	1	CAV1;
Down-regulated DEGs	Biological pathway	Angiopoietin receptor Tie2-mediated signaling	1	50	0.869565	3.37682	0.259399	1	1	1	FGF2;
Down-regulated DEGs	Biological pathway	Arf6 trafficking events	13	1285	11.3043	1.69284	0.043337	1	0.956312	1	LEP; GPAM; CHRDL1; KLB; PPARG; CAV1; TGFBR3; BMP2; IRS2; FOSB; ADRB2; SPRY2; EDNRB;
Down-regulated DEGs	Biological pathway	E-cadherin signaling events	2	280	1.73913	1.20024	0.500962	1	1	1	KLB; SPRY2;
Down-regulated DEGs	Biological pathway	Endothelins	13	1304	11.3043	1.66817	0.0477623	1	0.956312	1	LEP; GPAM; CHRDL1; KLB; PPARG; CAV1; TGFBR3; BMP2; IRS2; FOSB; ADRB2; SPRY2; EDNRB;
Down-regulated DEGs	Biological pathway	Regulation of retinoblastoma protein	1	66	0.869565	2.55832	0.327366	1	1	1	PPARG;
Down-regulated DEGs	Biological pathway	IL5-mediated signaling events	13	1289	11.3043	1.68758	0.0442435	1	0.956312	1	LEP; GPAM; CHRDL1; KLB; PPARG; CAV1; TGFBR3; BMP2; IRS2; FOSB; ADRB2; SPRY2; EDNRB;
Down-regulated DEGs	Biological pathway	Direct p53 effectors	1	138	0.869565	1.22364	0.564266	1	1	1	CAV1;
Down-regulated DEGs	Biological pathway	Retinoic acid receptors-mediated signaling	1	47	0.869565	3.59232	0.245918	1	1	1	PPARG;
Down-regulated DEGs	Biological pathway	Sphingosine 1-phosphate (S1P) pathway	13	1308	11.3043	1.66307	0.0487329	1	0.956312	1	LEP; GPAM; CHRDL1; KLB; PPARG; CAV1; TGFBR3; BMP2; IRS2; FOSB; ADRB2; SPRY2; EDNRB;
Down-regulated DEGs	Biological pathway	Proteoglycan syndecan-mediated signaling events	14	1342	12.1739	1.74553	0.0292878	1	0.956312	1	LEP; GPAM; CHRDL1; KLB; PPARG; CAV1; FGF2; TGFBR3; BMP2; IRS2; FOSB; ADRB2; SPRY2; EDNRB;
Down-regulated DEGs	Biological pathway	BMP receptor signaling	3	226	2.6087	2.22681	0.153532	1	1	1	CHRDL1; PPARG; BMP2;
Down-regulated DEGs	Biological pathway	Class I PI3K signaling events mediated by Akt	13	1285	11.3043	1.69284	0.043337	1	0.956312	1	LEP; GPAM; CHRDL1; KLB; PPARG; CAV1; TGFBR3; BMP2; IRS2; FOSB; ADRB2; SPRY2; EDNRB;
Down-regulated DEGs	Biological pathway	LKB1 signaling events	13	1305	11.3043	1.66689	0.0480037	1	0.956312	1	LEP; GPAM; CHRDL1; KLB; PPARG; CAV1; TGFBR3; BMP2; IRS2; FOSB; ADRB2; SPRY2; EDNRB;
Down-regulated DEGs	Biological pathway	AndrogenReceptor	1	78	0.869565	2.16479	0.374248	1	1	1	CAV1;
Down-regulated DEGs	Biological pathway	TNF alpha/NF-kB	1	171	0.869565	0.987515	0.643088	1	1	1	CAV1;
Down-regulated DEGs	Biological pathway	TGFBR	3	125	2.6087	4.02592	0.0391412	1	0.956312	1	CAV1; TGFBR3; FOSB;
Down-regulated DEGs	Biological pathway	EGFR1	2	138	1.73913	2.43517	0.199891	1	1	1	CAV1; SPRY2;
Down-regulated DEGs	Biological pathway	Epithelial-to-mesenchymal transition	11	185	9.56522	9.9503	1.448e-08	2.41527e-05	2.41527e-05	0.000145859	CHRDL1; FHL1; CAV1; SYNM; SRPX; GNG11; AKAP12; JAM2; ENPP2; ITM2A; LHFP;
