# Supplementary material for: Identification of Potential Crucial Genes and Key Pathways in Breast Cancer Using Bioinformatic Analysis
Source: Front Genet. 2019 Aug 2;10:695. doi: 10.3389/fgene.2019.00695 (PMC6688090; doi:10.3389/fgene.2019.00695)
Supplement: Supplementary file 6 [file Table_3.xlsx]

## Sheet: Biological pathway
Table S3. Biological pathway enrichment analysis of the DEGs in the two modules.
Group	Biological pathway	No. of genes in the dataset	No.of genes in the background dataset	Percentage of genes	Fold enrichment	P-value (Hypergeometric test)	Bonferroni method	BH method	Q-value (Storey-Tibshirani method)
Module 1	Vif-mediated degradation of APOBEC3G	1	69	2.04082	5.74254	0.16168	1	1	1	UBE2C;
Module 1	Developmental Biology	2	432	4.08163	1.82556	0.3017	1	1	1	CDK1; KIF4A;
Module 1	Vpu mediated degradation of CD4	1	67	2.04082	5.91394	0.157377	1	1	1	UBE2C;
Module 1	Axon guidance	2	219	4.08163	3.60103	0.107284	1	1	1	CDK1; KIF4A;
Module 1	NCAM signaling for neurite out-growth	1	57	2.04082	6.95129	0.135531	1	1	1	CDK1;
Module 1	Recycling pathway of L1	1	32	2.04082	12.3803	0.0784602	1	1	1	KIF4A;
Module 1	L1CAM interactions	1	79	2.04082	5.01573	0.182878	1	1	1	KIF4A;
Module 1	Hemostasis	6	375	12.2449	6.2882	0.000364008	0.607166	0.0134926	0.0793973	KIF11; KIF15; KIF2C; RACGAP1; KIF23; KIF4A;
Module 1	APC-Cdc20 mediated degradation of Nek2A	5	23	10.2041	85.4311	2.83064e-09	4.72151e-06	2.77736e-07	1.63434e-06	UBE2C; CDC20; MAD2L1; BUB1B; NEK2;
Module 1	Mitotic Telophase /Cytokinesis	3	18	6.12245	65.5764	1.23499e-05	0.0205996	0.00060587	0.00356525	KIF20A; UBE2C; KIF23;
Module 1	Mitotic Metaphase/Anaphase Transition	1	22	2.04082	18.0051	0.0546126	1	0.969083	1	UBE2C;
Module 1	Mitotic Prometaphase	11	99	22.449	43.6318	9.42241e-16	1.57166e-12	3.14332e-13	1.84969e-12	ZWINT; CENPM; CDCA8; KIF2C; UBE2C; CDC20; MAD2L1; BUB1B; CENPF; NUF2; NDC80;
Module 1	Mitotic Prophase	2	62	4.08163	12.7183	0.010912	1	0.288909	1	CDK1; NEK2;
Module 1	Golgi Cisternae Pericentriolar Stack Reorganization	2	62	4.08163	12.7183	0.010912	1	0.288909	1	CDK1; NEK2;
Module 1	Mitotic M-M/G1 phases	16	242	32.6531	25.9569	5.56183e-19	9.27712e-16	3.09237e-16	1.81971e-15	ZWINT; KIF20A; CENPM; CDCA8; KIF2C; UBE2C; CDC20; MAD2L1; BUB1B; CDK1; CENPF; NUF2; NDC80; KIF23; MCM10; NEK2;
Module 1	M Phase	15	158	30.6122	37.2727	3.30134e-20	5.50663e-17	2.75331e-17	1.62019e-16	ZWINT; KIF20A; CENPM; CDCA8; KIF2C; UBE2C; CDC20; MAD2L1; BUB1B; CDK1; CENPF; NUF2; NDC80; KIF23; NEK2;
Module 1	DNA Replication	16	261	32.6531	24.0674	1.87623e-18	3.12955e-15	7.82388e-16	4.60398e-15	ZWINT; KIF20A; CENPM; CDCA8; KIF2C; UBE2C; CDC20; MAD2L1; BUB1B; CDK1; CENPF; NUF2; NDC80; KIF23; MCM10; NEK2;
Module 1	Factors involved in megakaryocyte development and platelet production	6	119	12.2449	19.8146	5.56621e-07	0.000928444	3.57094e-05	0.000210133	KIF11; KIF15; KIF2C; RACGAP1; KIF23; KIF4A;
Module 1	Kinesins	6	21	12.2449	112.239	1.05058e-11	1.75237e-08	1.75237e-09	1.03119e-08	KIF11; KIF15; KIF2C; RACGAP1; KIF23; KIF4A;
Module 1	ERK activation	1	6	2.04082	65.9389	0.0151935	1	0.383981	1	CDK1;
Module 1	ERK1 activation	1	3	2.04082	131.659	0.00762524	1	0.219291	1	CDK1;
Module 1	RAF/MAP kinase cascade	1	11	2.04082	35.9939	0.0276818	1	0.615644	1	CDK1;
Module 1	Inactivation of APC/C via direct inhibition of the APC/C complex	4	18	8.16327	87.3626	1.10877e-07	0.000184942	8.40646e-06	4.9468e-05	UBE2C; CDC20; MAD2L1; BUB1B;
Module 1	Inhibition of the proteolytic activity of APC/C required for the onset of anaphase by mitotic spindle checkpoint components	4	18	8.16327	87.3626	1.10877e-07	0.000184942	8.40646e-06	4.9468e-05	UBE2C; CDC20; MAD2L1; BUB1B;
Module 1	Amplification of signal from unattached kinetochores via a MAD2 inhibitory signal	1	2	2.04082	197.161	0.00508984	1	0.148945	0.876469	MAD2L1;
Module 1	Host Interactions of HIV factors	1	141	2.04082	2.81039	0.303062	1	1	1	UBE2C;
Module 1	HIV Infection	1	203	2.04082	1.95209	0.405876	1	1	1	UBE2C;
Module 1	SOS-mediated signalling	1	15	2.04082	26.4019	0.0375607	1	0.773472	1	CDK1;
Module 1	Signalling by NGF	1	143	2.04082	2.77108	0.306635	1	1	1	CDK1;
Module 1	Signalling to p38 via RIT and RIN	1	16	2.04082	24.7528	0.040015	1	0.776105	1	CDK1;
Module 1	Signalling to RAS	1	21	2.04082	18.8621	0.0521949	1	0.956715	1	CDK1;
Module 1	Signalling to ERKs	1	30	2.04082	13.2054	0.0737383	1	1	1	CDK1;
Module 1	Frs2-mediated activation	1	19	2.04082	20.8465	0.0473412	1	0.887248	1	CDK1;
Module 1	ARMS-mediated activation	1	18	2.04082	22.004	0.0449052	1	0.851158	1	CDK1;
Module 1	Prolonged ERK activation events	1	20	2.04082	19.8047	0.0497711	1	0.922424	1	CDK1;
Module 1	NGF signalling via TRKA from the plasma membrane	1	107	2.04082	3.70332	0.239479	1	1	1	CDK1;
Module 1	Signaling by FGFR	1	95	2.04082	4.17106	0.215708	1	1	1	CDK1;
Module 1	SHC1 events in EGFR signaling	1	16	2.04082	24.7528	0.040015	1	0.776105	1	CDK1;
Module 1	GRB2 events in EGFR signaling	1	15	2.04082	26.4019	0.0375607	1	0.773472	1	CDK1;
Module 1	IRS-mediated signalling	1	51	2.04082	7.76892	0.122158	1	1	1	CDK1;
Module 1	SHC-related events	1	16	2.04082	24.7528	0.040015	1	0.776105	1	CDK1;
Module 1	SHC-mediated signalling	1	13	2.04082	30.4606	0.0326336	1	0.716222	1	CDK1;
Module 1	IRS-related events	1	53	2.04082	7.47581	0.126638	1	1	1	CDK1;
Module 1	Signaling by Insulin receptor	1	79	2.04082	5.01573	0.182878	1	1	1	CDK1;
Module 1	Insulin receptor signalling cascade	1	56	2.04082	7.07539	0.133316	1	1	1	CDK1;
Module 1	Downstream signaling of activated FGFR	1	66	2.04082	6.00353	0.155217	1	1	1	CDK1;
Module 1	FRS2-mediated cascade	1	15	2.04082	26.4019	0.0375607	1	0.773472	1	CDK1;
Module 1	Signaling by EGFR	1	98	2.04082	4.04339	0.221718	1	1	1	CDK1;
Module 1	Signal Transduction	2	1208	4.08163	0.65286	0.822025	1	1	1	UBE2C; CDK1;
Module 1	Assembly of the pre-replicative complex	1	83	2.04082	4.77404	0.19121	1	1	1	UBE2C;
Module 1	DNA Replication Pre-Initiation	2	98	4.08163	8.04675	0.0258831	1	0.58342	1	UBE2C; MCM10;
Module 1	M/G1 Transition	2	98	4.08163	8.04675	0.0258831	1	0.58342	1	UBE2C; MCM10;
Module 1	Autodegradation of Cdh1 by Cdh1:APC/C	1	60	2.04082	6.60378	0.142142	1	1	1	UBE2C;
Module 1	APC/C:Cdc20 mediated degradation of Cyclin B	5	22	10.2041	89.3126	2.21952e-09	3.70215e-06	2.31385e-07	1.36159e-06	UBE2C; CDC20; CDK1; CCNB1; PTTG1;
Module 1	APC/C:Cdc20 mediated degradation of Securin	3	66	6.12245	17.8917	0.000635527	1	0.0216339	0.127305	UBE2C; CDC20; PTTG1;
Module 1	Conversion from APC/C:Cdc20 to APC/C:Cdh1 in late anaphase	2	16	4.08163	49.2606	0.000746066	1	0.0237558	0.139791	UBE2C; CDC20;
Module 1	APC/C:Cdh1 mediated degradation of Cdc20 and other APC/C:Cdh1 targeted proteins in late mitosis/early G1	4	69	8.16327	22.7996	2.84728e-05	0.0474926	0.00131924	0.00776309	UBE2C; CDC20; PTTG1; AURKA;
Module 1	Loss of Nlp from mitotic centrosomes	2	61	4.08163	12.9268	0.0105771	1	0.288909	1	CDK1; NEK2;
Module 1	Regulation of mitotic cell cycle	8	81	16.3265	38.7962	2.72667e-11	4.54808e-08	3.79007e-09	2.23027e-08	UBE2C; CDC20; MAD2L1; BUB1B; CDK1; CCNB1; PTTG1; AURKA;
Module 1	Recruitment of NuMA to mitotic centrosomes	2	12	4.08163	65.6671	0.000413017	0.688912	0.0149763	0.0881286	CDK1; CCNB1;
Module 1	Loss of proteins required for interphase microtubule organizationÃÂ from the centrosome	2	61	4.08163	12.9268	0.0105771	1	0.288909	1	CDK1; NEK2;
Module 1	Phosphorylation of Emi1	4	20	8.16327	78.6307	1.74898e-07	0.00029173	1.21554e-05	7.15288e-05	UBE2C; CDC20; CDK1; CCNB1;
Module 1	APC/C-mediated degradation of cell cycle proteins	8	81	16.3265	38.7962	2.72667e-11	4.54808e-08	3.79007e-09	2.23027e-08	UBE2C; CDC20; MAD2L1; BUB1B; CDK1; CCNB1; PTTG1; AURKA;
Module 1	Regulation of APC/C activators between G1/S and early anaphase	6	78	12.2449	30.2287	4.45743e-08	7.43499e-05	3.91315e-06	2.3027e-05	UBE2C; CDC20; MAD2L1; BUB1B; CDK1; CCNB1;
Module 1	APC/C:Cdc20 mediated degradation of mitotic proteins	7	71	14.2857	38.7341	5.24382e-10	8.74669e-07	6.72822e-08	3.95923e-07	UBE2C; CDC20; MAD2L1; BUB1B; CDK1; CCNB1; PTTG1;
Module 1	Phosphorylation of the APC/C	3	18	6.12245	65.5764	1.23499e-05	0.0205996	0.00060587	0.00356525	UBE2C; CDK1; CCNB1;
Module 1	Activation of APC/C and APC/C:Cdc20 mediated degradation of mitotic proteins	7	72	14.2857	38.1962	5.79742e-10	9.6701e-07	6.90721e-08	4.06456e-07	UBE2C; CDC20; MAD2L1; BUB1B; CDK1; CCNB1; PTTG1;
Module 1	SCF-beta-TrCP mediated degradation of Emi1	2	70	4.08163	11.265	0.013757	1	0.358543	1	UBE2C; CDC20;
Module 1	Ubiquitin-dependent degradation of Cyclin D	1	66	2.04082	6.00353	0.155217	1	1	1	UBE2C;
Module 1	Ubiquitin-dependent degradation of Cyclin D1	1	66	2.04082	6.00353	0.155217	1	1	1	UBE2C;
Module 1	Mitotic G2-G2/M phases	5	99	10.2041	19.8542	5.20459e-06	0.00868125	0.000289375	0.00170283	UBE2C; CDK1; CCNA2; CCNB1; NEK2;
Module 1	G2/M Transition	5	96	10.2041	20.4746	4.47339e-06	0.00746161	0.000257297	0.00151407	UBE2C; CDK1; CCNA2; CCNB1; NEK2;
Module 1	Cyclin A/B1 associated events during G2/M transition	3	14	6.12245	84.2991	5.54869e-06	0.00925521	0.000298555	0.00175685	CDK1; CCNA2; CCNB1;
Module 1	Phosphorylation of proteins involved in the G2/M transition by Cyclin A:Cdc2 complexes	2	3	4.08163	262.014	1.90508e-05	0.0317768	0.000907909	0.00534261	CDK1; CCNA2;
Module 1	Cyclin B2 mediated events	2	6	4.08163	131.225	9.47895e-05	0.158109	0.00385631	0.0226926	CDK1; CCNB1;
Module 1	Polo-like kinase mediated events	1	18	2.04082	22.004	0.0449052	1	0.851158	1	UBE2C;
Module 1	Recruitment of mitotic centrosome proteins and complexes	3	70	6.12245	16.8695	0.00075483	1	0.0237558	0.139791	CDK1; CCNB1; NEK2;
Module 1	Centrosome maturation	3	70	6.12245	16.8695	0.00075483	1	0.0237558	0.139791	CDK1; CCNB1; NEK2;
Module 1	E2F-enabled inhibition of pre-replication complex formation	2	10	4.08163	78.7874	0.000282521	0.471245	0.0107101	0.0630239	CDK1; CCNB1;
Module 1	E2F mediated regulation of DNA replication	4	28	8.16327	56.1728	7.28129e-07	0.00121452	4.49822e-05	0.000264698	TYMS; RRM2; CDK1; CCNB1;
Module 1	G1/S-Specific Transcription	3	15	6.12245	78.6829	6.92342e-06	0.0115483	0.000360883	0.00212363	TYMS; RRM2; CDK1;
Module 1	SCF(Skp2)-mediated degradation of p27/p21	1	67	2.04082	5.91394	0.157377	1	1	1	UBE2C;
Module 1	Cyclin E associated events during G1/S transition	2	78	4.08163	10.1098	0.0168875	1	0.420423	1	UBE2C; CDK1;
Module 1	G1/S Transition	6	117	12.2449	20.1533	5.03611e-07	0.000840022	3.36009e-05	0.000197725	TYMS; RRM2; UBE2C; CDK1; CCNB1; MCM10;
Module 1	S Phase	2	121	4.08163	6.51733	0.0381059	1	0.77513	1	UBE2C; CDK1;
Module 1	Cyclin A:Cdk2-associated events at S phase entry	2	90	4.08163	8.76194	0.0220917	1	0.519001	1	UBE2C; CDK1;
Module 1	G1 Phase	1	31	2.04082	12.7795	0.0761022	1	1	1	CDK1;
Module 1	G0 and Early G1	2	21	4.08163	37.5375	0.00129504	1	0.039275	0.231115	TOP2A; CDK1;
Module 1	Mitotic G1-G1/S phases	7	140	14.2857	19.6451	6.20429e-08	0.000103488	5.17438e-06	3.04487e-05	TYMS; RRM2; TOP2A; UBE2C; CDK1; CCNB1; MCM10;
Module 1	Cell Cycle, Mitotic	23	317	46.9388	28.4799	1.74789e-28	2.91547e-25	2.91547e-25	1.71562e-24	ZWINT; TYMS; RRM2; KIF20A; CENPM; CDCA8; TOP2A; KIF2C; UBE2C; CDC20; MAD2L1; BUB1B; CDK1; CCNA2; CENPF; CCNB1; NUF2; NDC80; PTTG1; KIF23; AURKA; MCM10; NEK2;
Module 1	Cyclin D associated events in G1	1	31	2.04082	12.7795	0.0761022	1	1	1	CDK1;
Module 1	Nucleosome assembly	1	35	2.04082	11.3194	0.0854988	1	1	1	OIP5;
Module 1	Deposition of New CENPA-containing Nucleosomes at the Centromere	1	35	2.04082	11.3194	0.0854988	1	1	1	OIP5;
Module 1	Removal of licensing factors from origins	2	85	4.08163	9.27728	0.0198512	1	0.486938	1	UBE2C; MCM10;
Module 1	Chromosome Maintenance	1	69	2.04082	5.74254	0.16168	1	1	1	OIP5;
Module 1	Regulation of DNA replication	2	88	4.08163	8.96105	0.0211834	1	0.50477	1	UBE2C; MCM10;
Module 1	CDT1 association with the CDC6:ORC:origin complex	1	74	2.04082	5.35458	0.172346	1	1	1	UBE2C;
Module 1	Activation of the pre-replicative complex	1	30	2.04082	13.2054	0.0737383	1	1	1	MCM10;
Module 1	Synthesis of DNA	1	109	2.04082	3.63538	0.243371	1	1	1	UBE2C;
Module 1	Switching of origins to a post-replicative state	1	83	2.04082	4.77404	0.19121	1	1	1	UBE2C;
Module 1	Orc1 removal from chromatin	1	83	2.04082	4.77404	0.19121	1	1	1	UBE2C;
Module 1	CDK-mediated phosphorylation and removal of Cdc6	1	66	2.04082	6.00353	0.155217	1	1	1	UBE2C;
Module 1	Signaling by PDGF	1	78	2.04082	5.08003	0.180782	1	1	1	CDK1;
Module 1	Downstream signal transduction	1	75	2.04082	5.2832	0.174463	1	1	1	CDK1;
Module 1	Signaling by SCF-KIT	1	66	2.04082	6.00353	0.155217	1	1	1	CDK1;
Module 1	Adaptive Immune System	1	237	2.04082	1.67205	0.455788	1	1	1	UBE2C;
Module 1	Immune System	2	522	4.08163	1.51082	0.385535	1	1	1	UBE2C; CDK1;
Module 1	Signaling by Wnt	1	75	2.04082	5.2832	0.174463	1	1	1	UBE2C;
Module 1	Degradation of beta-catenin by the destruction complex	1	75	2.04082	5.2832	0.174463	1	1	1	UBE2C;
Module 1	Pyrimidine biosynthesis	1	6	2.04082	65.9389	0.0151935	1	0.383981	1	TYMS;
Module 1	Synthesis and interconversion of nucleotide di- and triphosphates	1	16	2.04082	24.7528	0.040015	1	0.776105	1	RRM2;
Module 1	Pyrimidine metabolism	1	22	2.04082	18.0051	0.0546126	1	0.969083	1	TYMS;
Module 1	DNA Repair	1	106	2.04082	3.73826	0.237525	1	1	1	FANCI;
Module 1	Metabolism	3	823	6.12245	1.43501	0.35014	1	1	1	TYMS; RRM2; UBE2C;
Module 1	Metabolism of nucleotides	2	58	4.08163	13.5953	0.00960046	1	0.271416	1	TYMS; RRM2;
Module 1	Regulation of the Fanconi anemia pathway	1	8	2.04082	49.4748	0.0202076	1	0.488496	1	FANCI;
Module 1	Fanconi Anemia pathway	1	22	2.04082	18.0051	0.0546126	1	0.969083	1	FANCI;
Module 1	Stabilization of p53	1	69	2.04082	5.74254	0.16168	1	1	1	UBE2C;
Module 1	p53-Dependent G1 DNA Damage Response	1	72	2.04082	5.5033	0.168096	1	1	1	UBE2C;
Module 1	p53-Dependent G1/S DNA damage checkpoint	1	72	2.04082	5.5033	0.168096	1	1	1	UBE2C;
Module 1	G1/S DNA Damage Checkpoints	1	76	2.04082	5.21369	0.176575	1	1	1	UBE2C;
Module 1	Cell Cycle Checkpoints	7	118	14.2857	23.3074	1.89983e-08	3.16891e-05	1.76051e-06	1.03597e-05	UBE2C; CDC20; MAD2L1; BUB1B; CDK1; CCNB1; MCM10;
Module 1	Autodegradation of the E3 ubiquitin ligase COP1	1	68	2.04082	5.82698	0.159531	1	1	1	UBE2C;
Module 1	G2/M DNA damage checkpoint	3	29	6.12245	40.7112	5.42218e-05	0.090442	0.00231903	0.0136464	CDK1; CCNB1; MCM10;
Module 1	G2/M Checkpoints	3	43	6.12245	27.4595	0.000178593	0.297893	0.00692775	0.0407665	CDK1; CCNB1; MCM10;
Module 1	G2/M DNA replication checkpoint	2	4	4.08163	196.674	3.80396e-05	0.0634501	0.00166974	0.00982561	CDK1; CCNB1;
Module 1	Chk1/Chk2(Cds1) mediated inactivation of Cyclin B:Cdk1 complex	2	5	4.08163	157.418	6.32961e-05	0.105578	0.00263945	0.0155319	CDK1; CCNB1;
Module 1	p53-Independent G1/S DNA damage checkpoint	1	70	2.04082	5.66052	0.163824	1	1	1	UBE2C;
Module 1	Ubiquitin Mediated Degradation of Phosphorylated Cdc25A	1	69	2.04082	5.74254	0.16168	1	1	1	UBE2C;
Module 1	p53-Independent DNA Damage Response	1	70	2.04082	5.66052	0.163824	1	1	1	UBE2C;
Module 1	Activation of ATR in response to replication stress	1	37	2.04082	10.7077	0.090162	1	1	1	MCM10;
Module 1	Mitotic Spindle Checkpoint	4	19	8.16327	82.767	1.40181e-07	0.000233822	1.01662e-05	5.9823e-05	UBE2C; CDC20; MAD2L1; BUB1B;
Module 1	Amplification of signal from the kinetochores	1	2	2.04082	197.161	0.00508984	1	0.148945	0.876469	MAD2L1;
Module 1	Regulation of ornithine decarboxylase (ODC)	1	70	2.04082	5.66052	0.163824	1	1	1	UBE2C;
Module 1	Regulation of mRNA Stability by Proteins that Bind AU-rich Elements	1	104	2.04082	3.81014	0.233603	1	1	1	UBE2C;
Module 1	Destabilization of mRNA by AUF1 (hnRNP D0)	1	71	2.04082	5.5808	0.165963	1	1	1	UBE2C;
Module 1	Metabolism of mRNA	1	234	2.04082	1.69349	0.451555	1	1	1	UBE2C;
Module 1	Metabolism of RNA	1	281	2.04082	1.41024	0.514321	1	1	1	UBE2C;
Module 1	Metabolism of amino acids and derivatives	1	188	2.04082	2.10783	0.382456	1	1	1	UBE2C;
Module 1	Class I MHC mediated antigen processing & presentation	1	101	2.04082	3.9233	0.227683	1	1	1	UBE2C;
Module 1	Antigen processing: Ubiquitination & Proteasome degradation	1	69	2.04082	5.74254	0.16168	1	1	1	UBE2C;
Module 1	Regulation of Apoptosis	1	75	2.04082	5.2832	0.174463	1	1	1	UBE2C;
Module 1	Regulation of activated PAK-2p34 by proteasome mediated degradation	1	66	2.04082	6.00353	0.155217	1	1	1	UBE2C;
Module 1	Cdc20:Phospho-APC/C mediated degradation of Cyclin A	5	69	10.2041	28.4853	8.65964e-07	0.00144443	5.15867e-05	0.000303563	UBE2C; CDC20; MAD2L1; BUB1B; CDK1;
Module 1	Apoptosis	1	158	2.04082	2.50802	0.33287	1	1	1	UBE2C;
Module 1	TRIF mediated TLR3 signaling	1	56	2.04082	7.07539	0.133316	1	1	1	CDK1;
Module 1	Toll Like Receptor 3 (TLR3) Cascade	1	56	2.04082	7.07539	0.133316	1	1	1	CDK1;
Module 1	TRAF6 Mediated Induction of proinflammatory cytokines	1	50	2.04082	7.92427	0.11991	1	1	1	CDK1;
Module 1	Toll Like Receptor 5 (TLR5) Cascade	1	60	2.04082	6.60378	0.142142	1	1	1	CDK1;
Module 1	Toll Like Receptor 7/8 (TLR7/8) Cascade	1	62	2.04082	6.39079	0.146522	1	1	1	CDK1;
Module 1	MyD88 dependent cascade initiated on endosome	1	60	2.04082	6.60378	0.142142	1	1	1	CDK1;
Module 1	TRAF6 mediated induction of NFkB and MAP kinases upon TLR7/8 or 9 activation	1	59	2.04082	6.71569	0.139944	1	1	1	CDK1;
Module 1	Toll Like Receptor 9 (TLR9) Cascade	1	65	2.04082	6.09587	0.153051	1	1	1	CDK1;
Module 1	Activated TLR4 signalling	1	72	2.04082	5.5033	0.168096	1	1	1	CDK1;
Module 1	MyD88:Mal cascade initiated on plasma membrane	1	62	2.04082	6.39079	0.146522	1	1	1	CDK1;
Module 1	Toll Like Receptor 4 (TLR4) Cascade	1	76	2.04082	5.21369	0.176575	1	1	1	CDK1;
Module 1	NFkB and MAP kinases activation mediated by TLR4 signaling repertoire	1	54	2.04082	7.3374	0.12887	1	1	1	CDK1;
Module 1	MyD88-independent cascade initiated on plasma membrane	1	58	2.04082	6.83146	0.13774	1	1	1	CDK1;
Module 1	Innate Immune System	1	183	2.04082	2.16542	0.37445	1	1	1	CDK1;
Module 1	Toll Receptor Cascades	1	90	2.04082	4.40276	0.20559	1	1	1	CDK1;
Module 1	Cross-presentation of soluble exogenous antigens (endosomes)	1	67	2.04082	5.91394	0.157377	1	1	1	UBE2C;
Module 1	Antigen processing-Cross presentation	1	86	2.04082	4.60752	0.197404	1	1	1	UBE2C;
Module 1	ER-Phagosome pathway	1	80	2.04082	4.95304	0.184969	1	1	1	UBE2C;
Module 1	Toll Like Receptor 10 (TLR10) Cascade	1	60	2.04082	6.60378	0.142142	1	1	1	CDK1;
Module 1	MAP kinase activation in TLR cascade	1	30	2.04082	13.2054	0.0737383	1	1	1	CDK1;
Module 1	MyD88 cascade initiated on plasma membrane	1	59	2.04082	6.71569	0.139944	1	1	1	CDK1;
Module 1	Cytokine Signaling in Immune system	1	193	2.04082	2.05322	0.390362	1	1	1	CDK1;
Module 1	Interleukin-2 signaling	1	28	2.04082	14.1483	0.0689927	1	1	1	CDK1;
Module 1	Signaling by Interleukins	1	92	2.04082	4.30706	0.209652	1	1	1	CDK1;
Module 1	Toll Like Receptor 2 (TLR2) Cascade	1	65	2.04082	6.09587	0.153051	1	1	1	CDK1;
Module 1	Toll Like Receptor TLR1:TLR2 Cascade	1	64	2.04082	6.19111	0.15088	1	1	1	CDK1;
Module 1	Toll Like Receptor TLR6:TLR2 Cascade	1	64	2.04082	6.19111	0.15088	1	1	1	CDK1;
Module 1	guanosine nucleotides de novo biosynthesis	1	14	2.04082	28.2864	0.0351002	1	0.750605	1	RRM2;
Module 1	pyrimidine deoxyribonucleotides de novo biosynthesis	2	14	4.08163	56.2928	0.000567611	0.946776	0.0201442	0.118539	TYMS; RRM2;
Module 1	IL2 signaling events mediated by STAT5	1	28	2.04082	14.1483	0.0689927	1	1	1	CCNA2;
Module 1	Syndecan-1-mediated signaling events	3	1297	6.12245	0.91058	0.651019	1	1	1	CDK1; CCNA2; CCNB1;
Module 1	Regulation of CDC42 activity	3	768	6.12245	1.53778	0.311363	1	1	1	CDK1; CCNA2; RACGAP1;
Module 1	Glypican pathway	3	1335	6.12245	0.884661	0.670649	1	1	1	CDK1; CCNA2; CCNB1;
Module 1	GMCSF-mediated signaling events	3	1289	6.12245	0.916231	0.646787	1	1	1	CDK1; CCNA2; CCNB1;
Module 1	Validated transcriptional targets of deltaNp63 isoforms	1	64	2.04082	6.19111	0.15088	1	1	1	TOP2A;
Module 1	Insulin Pathway	3	1285	6.12245	0.919083	0.644658	1	1	1	CDK1; CCNA2; CCNB1;
Module 1	C-MYC pathway	1	149	2.04082	2.6595	0.317248	1	1	1	CCNB1;
Module 1	Nectin adhesion pathway	3	1292	6.12245	0.914104	0.648378	1	1	1	CDK1; CCNA2; CCNB1;
Module 1	Aurora B signaling	8	41	16.3265	76.6368	8.73954e-14	1.45775e-10	1.97705e-11	1.1634e-10	KIF20A; CDCA8; KIF2C; NCAPG; NDC80; RACGAP1; KIF23; AURKA;
Module 1	TRAIL signaling pathway	3	1325	6.12245	0.891337	0.665559	1	1	1	CDK1; CCNA2; CCNB1;
Module 1	IGF1 pathway	3	1288	6.12245	0.916942	0.646256	1	1	1	CDK1; CCNA2; CCNB1;
Module 1	PLK1 signaling events	10	104	20.4082	37.7619	9.48226e-14	1.58164e-10	1.97705e-11	1.1634e-10	KIF20A; DLGAP5; PRC1; CDC20; BUB1B; CDK1; CCNB1; NDC80; TPX2; AURKA;
Module 1	ATF-2 transcription factor network	1	59	2.04082	6.71569	0.139944	1	1	1	CCNA2;
Module 1	CDC42 signaling events	3	755	6.12245	1.56426	0.302218	1	1	1	CDK1; CCNA2; RACGAP1;
Module 1	Signaling events mediated by Hepatocyte Growth Factor Receptor (c-Met)	3	1290	6.12245	0.915521	0.647318	1	1	1	CDK1; CCNA2; CCNB1;
Module 1	Glypican 1 network	3	1296	6.12245	0.911282	0.650492	1	1	1	CDK1; CCNA2; CCNB1;
Module 1	Validated targets of C-MYC transcriptional activation	1	81	2.04082	4.8919	0.187055	1	1	1	CCNB1;
Module 1	PDGF receptor signaling network	3	1290	6.12245	0.915521	0.647318	1	1	1	CDK1; CCNA2; CCNB1;
Module 1	Integrin family cell surface interactions	3	1375	6.12245	0.858925	0.690464	1	1	1	CDK1; CCNA2; CCNB1;
Module 1	Fanconi anemia pathway	1	48	2.04082	8.25438	0.115396	1	1	1	FANCI;
Module 1	Internalization of ErbB1	3	1285	6.12245	0.919083	0.644658	1	1	1	CDK1; CCNA2; CCNB1;
Module 1	Signaling events mediated by VEGFR1 and VEGFR2	3	1293	6.12245	0.913397	0.648907	1	1	1	CDK1; CCNA2; CCNB1;
Module 1	Beta1 integrin cell surface interactions	3	1348	6.12245	0.876129	0.677184	1	1	1	CDK1; CCNA2; CCNB1;
Module 1	Urokinase-type plasminogen activator (uPA) and uPAR-mediated signaling	3	1285	6.12245	0.919083	0.644658	1	1	1	CDK1; CCNA2; CCNB1;
Module 1	Signaling by Aurora kinases	10	98	20.4082	40.0736	5.14496e-14	8.5818e-11	1.4303e-11	8.41662e-11	KIF20A; DLGAP5; CDCA8; KIF2C; NCAPG; NDC80; RACGAP1; KIF23; TPX2; AURKA;
Module 1	Polo-like kinase signaling events in the cell cycle	10	109	20.4082	36.0299	1.53459e-13	2.55969e-10	2.8441e-11	1.67362e-10	KIF20A; DLGAP5; PRC1; CDC20; BUB1B; CDK1; CCNB1; NDC80; TPX2; AURKA;
Module 1	IFN-gamma pathway	3	1293	6.12245	0.913397	0.648907	1	1	1	CDK1; CCNA2; CCNB1;
Module 1	Regulation of RAC1 activity	2	205	4.08163	3.84694	0.0960659	1	1	1	CCNA2; RACGAP1;
Module 1	PAR1-mediated thrombin signaling events	3	1296	6.12245	0.911282	0.650492	1	1	1	CDK1; CCNA2; CCNB1;
Module 1	PDGFR-beta signaling pathway	3	1285	6.12245	0.919083	0.644658	1	1	1	CDK1; CCNA2; CCNB1;
Module 1	p63 transcription factor network	1	105	2.04082	3.77386	0.235566	1	1	1	TOP2A;
Module 1	Integrin-linked kinase signaling	3	654	6.12245	1.80583	0.232267	1	1	1	CDK1; CCNA2; AURKA;
Module 1	EGF receptor (ErbB1) signaling pathway	3	1285	6.12245	0.919083	0.644658	1	1	1	CDK1; CCNA2; CCNB1;
Module 1	Thrombin/protease-activated receptor (PAR) pathway	3	1297	6.12245	0.91058	0.651019	1	1	1	CDK1; CCNA2; CCNB1;
Module 1	Class I PI3K signaling events	3	1285	6.12245	0.919083	0.644658	1	1	1	CDK1; CCNA2; CCNB1;
Module 1	Arf6 signaling events	3	1285	6.12245	0.919083	0.644658	1	1	1	CDK1; CCNA2; CCNB1;
Module 1	Plasma membrane estrogen receptor signaling	3	1298	6.12245	0.909878	0.651546	1	1	1	CDK1; CCNA2; CCNB1;
Module 1	FoxO family signaling	1	49	2.04082	8.08596	0.117656	1	1	1	CCNB1;
Module 1	IL2-mediated signaling events	1	115	2.04082	3.44572	0.254932	1	1	1	CCNA2;
Module 1	C-MYB transcription factor network	1	84	2.04082	4.71721	0.19328	1	1	1	CCNB1;
Module 1	p73 transcription factor network	3	78	6.12245	15.1395	0.00103416	1	0.031944	0.187975	CDK1; CCNA2; CCNB1;
Module 1	FOXM1 transcription factor network	6	42	12.2449	56.1328	9.75495e-10	1.62713e-06	1.08475e-07	6.38323e-07	FOXM1; CDK1; CCNA2; CENPF; CCNB1; NEK2;
Module 1	IL3-mediated signaling events	3	1292	6.12245	0.914104	0.648378	1	1	1	CDK1; CCNA2; CCNB1;
Module 1	AP-1 transcription factor network	2	621	4.08163	1.26997	0.472695	1	1	1	CDK1; CCNA2;
Module 1	mTOR signaling pathway	3	1285	6.12245	0.919083	0.644658	1	1	1	CDK1; CCNA2; CCNB1;
Module 1	RAC1 signaling pathway	2	205	4.08163	3.84694	0.0960659	1	1	1	CCNA2; RACGAP1;
Module 1	ErbB receptor signaling network	3	1308	6.12245	0.902922	0.656782	1	1	1	CDK1; CCNA2; CCNB1;
Module 1	Signaling events mediated by focal adhesion kinase	3	1285	6.12245	0.919083	0.644658	1	1	1	CDK1; CCNA2; CCNB1;
Module 1	VEGF and VEGFR signaling network	3	1301	6.12245	0.90778	0.653122	1	1	1	CDK1; CCNA2; CCNB1;
Module 1	Alpha9 beta1 integrin signaling events	3	1302	6.12245	0.907083	0.653647	1	1	1	CDK1; CCNA2; CCNB1;
Module 1	Arf6 downstream pathway	3	1285	6.12245	0.919083	0.644658	1	1	1	CDK1; CCNA2; CCNB1;
Module 1	Validated transcriptional targets of AP1 family members Fra1 and Fra2	1	134	2.04082	2.95719	0.290412	1	1	1	CCNA2;
Module 1	S1P1 pathway	3	1285	6.12245	0.919083	0.644658	1	1	1	CDK1; CCNA2; CCNB1;
Module 1	ATM pathway	6	307	12.2449	7.68098	0.000123758	0.206429	0.00491498	0.0289223	TYMS; RRM2; CDK1; CCNA2; CCNB1; FANCI;
Module 1	p53 pathway	2	189	4.08163	4.17259	0.0837051	1	1	1	CCNA2; CCNB1;
Module 1	ErbB1 downstream signaling	3	1285	6.12245	0.919083	0.644658	1	1	1	CDK1; CCNA2; CCNB1;
Module 1	EGFR-dependent Endothelin signaling events	3	1286	6.12245	0.918368	0.645191	1	1	1	CDK1; CCNA2; CCNB1;
Module 1	ATR signaling pathway	3	250	6.12245	4.72394	0.0257895	1	0.58342	1	CCNA2; CCNB1; FANCI;
Module 1	Arf6 trafficking events	3	1285	6.12245	0.919083	0.644658	1	1	1	CDK1; CCNA2; CCNB1;
Module 1	Endothelins	3	1304	6.12245	0.905692	0.654694	1	1	1	CDK1; CCNA2; CCNB1;
Module 1	Regulation of retinoblastoma protein	1	66	2.04082	6.00353	0.155217	1	1	1	CCNA2;
Module 1	E2F transcription factor network	4	73	8.16327	21.5505	3.55809e-05	0.0593489	0.00160403	0.00943892	TYMS; RRM2; CDK1; CCNA2;
Module 1	IL5-mediated signaling events	3	1289	6.12245	0.916231	0.646787	1	1	1	CDK1; CCNA2; CCNB1;
Module 1	Direct p53 effectors	1	138	2.04082	2.87148	0.297668	1	1	1	CCNB1;
Module 1	Retinoic acid receptors-mediated signaling	1	47	2.04082	8.42997	0.113131	1	1	1	CDK1;
Module 1	Sphingosine 1-phosphate (S1P) pathway	3	1308	6.12245	0.902922	0.656782	1	1	1	CDK1; CCNA2; CCNB1;
Module 1	Proteoglycan syndecan-mediated signaling events	3	1342	6.12245	0.880046	0.67418	1	1	1	CDK1; CCNA2; CCNB1;
Module 1	Aurora A signaling	3	64	6.12245	18.4507	0.000580713	0.968628	0.0201798	0.118748	DLGAP5; TPX2; AURKA;
Module 1	RhoA signaling pathway	2	205	4.08163	3.84694	0.0960659	1	1	1	CCNA2; RACGAP1;
Module 1	Class I PI3K signaling events mediated by Akt	3	1285	6.12245	0.919083	0.644658	1	1	1	CDK1; CCNA2; CCNB1;
Module 1	LKB1 signaling events	3	1305	6.12245	0.904998	0.655217	1	1	1	CDK1; CCNA2; CCNB1;
Module 1	Regulation of RhoA activity	2	205	4.08163	3.84694	0.0960659	1	1	1	CCNA2; RACGAP1;
Module 1	Signaling events mediated by PRL	1	23	2.04082	17.2226	0.0570243	1	1	1	CCNA2;
Module 1	AndrogenReceptor	1	78	2.04082	5.08003	0.180782	1	1	1	CDK1;
Module 1	Wnt	1	82	2.04082	4.83225	0.189135	1	1	1	CDK1;
Module 1	Hedgehog	2	16	4.08163	49.2606	0.000746066	1	0.0237558	0.139791	CDK1; CCNB1;
Module 1	TGFBR	1	125	2.04082	3.17009	0.273817	1	1	1	CDK1;
Module 1	ID	1	14	2.04082	28.2864	0.0351002	1	0.750605	1	CCNA2;
Module 2	Signal Transduction	3	1208	60	9.56396	0.00224648	1	0.416348	1	ANXA1; CXCL11; CXCL10;
Module 2	Chemokine receptors bind chemokines	2	42	40	183.648	4.63756e-05	0.0773544	0.0171844	0.11462	CXCL11; CXCL10;
Module 2	Signaling by GPCR	3	800	60	14.4415	0.000673545	1	0.187245	1	ANXA1; CXCL11; CXCL10;
Module 2	GPCR ligand binding	3	336	60	34.384	5.1512e-05	0.0859221	0.0171844	0.11462	ANXA1; CXCL11; CXCL10;
Module 2	Class A/1 (Rhodopsin-like receptors)	3	274	60	42.164	2.80146e-05	0.0467283	0.0171844	0.11462	ANXA1; CXCL11; CXCL10;
Module 2	Peptide ligand-binding receptors	3	167	60	69.1776	6.35134e-06	0.010594	0.010594	0.0706619	ANXA1; CXCL11; CXCL10;
Module 2	Formyl peptide receptors bind formyl peptides and many other ligands	1	5	20	773.794	0.00129951	1	0.270948	1	ANXA1;
Module 2	Metabolism	1	823	20	4.7104	0.196458	1	1	1	GNG11;
Module 2	Integration of energy metabolism	1	83	20	46.7017	0.0213976	1	1	1	GNG11;
Module 2	Glucagon signaling in metabolic regulation	1	33	20	117.44	0.00855183	1	1	1	GNG11;
Module 2	CXCR3-mediated signaling events	2	37	40	208.458	3.58911e-05	0.0598663	0.0171844	0.11462	CXCL11; CXCL10;
Module 2	Syndecan-1-mediated signaling events	1	1297	20	2.98896	0.294736	1	1	1	CXCR4;
Module 2	Regulation of CDC42 activity	1	768	20	5.04773	0.18438	1	1	1	CXCR4;
Module 2	Glypican pathway	1	1335	20	2.90388	0.302177	1	1	1	CXCR4;
Module 2	GMCSF-mediated signaling events	1	1289	20	3.00751	0.293161	1	1	1	CXCR4;
Module 2	Insulin Pathway	1	1285	20	3.01687	0.292372	1	1	1	CXCR4;
Module 2	Nectin adhesion pathway	1	1292	20	3.00053	0.293752	1	1	1	CXCR4;
Module 2	TRAIL signaling pathway	1	1325	20	2.9258	0.300225	1	1	1	CXCR4;
Module 2	IGF1 pathway	1	1288	20	3.00984	0.292964	1	1	1	CXCR4;
Module 2	HIF-1-alpha transcription factor network	1	66	20	58.7291	0.0170451	1	1	1	CXCR4;
Module 2	CDC42 signaling events	1	755	20	5.13465	0.181504	1	1	1	CXCR4;
Module 2	Signaling events mediated by Hepatocyte Growth Factor Receptor (c-Met)	1	1290	20	3.00518	0.293358	1	1	1	CXCR4;
Module 2	Glypican 1 network	1	1296	20	2.99126	0.294539	1	1	1	CXCR4;
Module 2	PDGF receptor signaling network	1	1290	20	3.00518	0.293358	1	1	1	CXCR4;
Module 2	EphrinB-EPHB pathway	1	60	20	64.601	0.0155052	1	1	1	CXCR4;
Module 2	Integrin family cell surface interactions	1	1375	20	2.8194	0.309942	1	1	1	CXCR4;
Module 2	Internalization of ErbB1	1	1285	20	3.01687	0.292372	1	1	1	CXCR4;
Module 2	Signaling events mediated by VEGFR1 and VEGFR2	1	1293	20	2.9982	0.293949	1	1	1	CXCR4;
Module 2	Beta1 integrin cell surface interactions	1	1348	20	2.87588	0.304708	1	1	1	CXCR4;
Module 2	Urokinase-type plasminogen activator (uPA) and uPAR-mediated signaling	1	1285	20	3.01687	0.292372	1	1	1	CXCR4;
Module 2	S1P3 pathway	1	29	20	133.634	0.00751837	1	1	1	CXCR4;
Module 2	IFN-gamma pathway	1	1293	20	2.9982	0.293949	1	1	1	CXCR4;
Module 2	PAR1-mediated thrombin signaling events	1	1296	20	2.99126	0.294539	1	1	1	CXCR4;
Module 2	PDGFR-beta signaling pathway	1	1285	20	3.01687	0.292372	1	1	1	CXCR4;
Module 2	Integrin-linked kinase signaling	1	654	20	5.9276	0.158883	1	1	1	CXCR4;
Module 2	Ephrin B reverse signaling	1	30	20	129.181	0.00777682	1	1	1	CXCR4;
Module 2	EGF receptor (ErbB1) signaling pathway	1	1285	20	3.01687	0.292372	1	1	1	CXCR4;
Module 2	Thrombin/protease-activated receptor (PAR) pathway	1	1297	20	2.98896	0.294736	1	1	1	CXCR4;
Module 2	Class I PI3K signaling events	1	1285	20	3.01687	0.292372	1	1	1	CXCR4;
Module 2	Arf6 signaling events	1	1285	20	3.01687	0.292372	1	1	1	CXCR4;
Module 2	Plasma membrane estrogen receptor signaling	1	1298	20	2.98666	0.294932	1	1	1	CXCR4;
Module 2	IL3-mediated signaling events	1	1292	20	3.00053	0.293752	1	1	1	CXCR4;
Module 2	AP-1 transcription factor network	1	621	20	6.24259	0.151384	1	1	1	CXCR4;
Module 2	Hypoxic and oxygen homeostasis regulation of HIF-1-alpha	1	80	20	48.4528	0.0206306	1	1	1	CXCR4;
Module 2	mTOR signaling pathway	1	1285	20	3.01687	0.292372	1	1	1	CXCR4;
Module 2	ErbB receptor signaling network	1	1308	20	2.96382	0.296896	1	1	1	CXCR4;
Module 2	Signaling events mediated by focal adhesion kinase	1	1285	20	3.01687	0.292372	1	1	1	CXCR4;
Module 2	VEGF and VEGFR signaling network	1	1301	20	2.97977	0.295522	1	1	1	CXCR4;
Module 2	Alpha9 beta1 integrin signaling events	1	1302	20	2.97748	0.295718	1	1	1	CXCR4;
Module 2	Arf6 downstream pathway	1	1285	20	3.01687	0.292372	1	1	1	CXCR4;
Module 2	CXCR4-mediated signaling events	1	190	20	20.4027	0.0484403	1	1	1	CXCR4;
Module 2	S1P1 pathway	1	1285	20	3.01687	0.292372	1	1	1	CXCR4;
Module 2	ErbB1 downstream signaling	1	1285	20	3.01687	0.292372	1	1	1	CXCR4;
Module 2	EGFR-dependent Endothelin signaling events	1	1286	20	3.01452	0.29257	1	1	1	CXCR4;
Module 2	Syndecan-4-mediated signaling events	1	209	20	18.548	0.0531791	1	1	1	CXCR4;
Module 2	Arf6 trafficking events	1	1285	20	3.01687	0.292372	1	1	1	CXCR4;
Module 2	Endothelins	1	1304	20	2.97291	0.296111	1	1	1	CXCR4;
Module 2	IL5-mediated signaling events	1	1289	20	3.00751	0.293161	1	1	1	CXCR4;
Module 2	Sphingosine 1-phosphate (S1P) pathway	1	1308	20	2.96382	0.296896	1	1	1	CXCR4;
Module 2	Proteoglycan syndecan-mediated signaling events	1	1342	20	2.88873	0.303541	1	1	1	CXCR4;
Module 2	Class I PI3K signaling events mediated by Akt	1	1285	20	3.01687	0.292372	1	1	1	CXCR4;
Module 2	LKB1 signaling events	1	1305	20	2.97064	0.296307	1	1	1	CXCR4;
Module 2	Epithelial-to-mesenchymal transition	2	185	40	41.7006	0.000903165	1	0.215211	1	GNG11; CXCR4;
